# Supplementary material for: 4-Meth­oxy-N-phenyl­aniline
Source: Acta Crystallogr Sect E Struct Rep Online. 2008 Dec 17;65(Pt 1):o152. doi: 10.1107/S1600536808039457 (PMC2968066; doi:10.1107/S1600536808039457)
Supplement: Supplementary file 1 [file e-65-0o152-sup1.cif]

##############################################################################
###                                                                        ###
###        Electronic paper (Acta Crystallographica Section E)             ###
###                                                                        ###
##############################################################################
#                                                                            #
# This CIF contains the data in a paper accepted for publication in Acta     #
# Crystallographica Section E. It conforms to the requirements of Notes      #
# for Authors for Section E, and has been peer reviewed under the auspices   #
# of the IUCr Commission on Journals.                                        #
#                                                                            #
# Full details of the Crystallographic Information File format               #
# are given in the paper "The Crystallographic Information File (CIF):       #
# a New Standard Archive File for Crystallography" by S. R. Hall, F. H.      #
# Allen and I. D. Brown [Acta Cryst. (1991), A47, 655-685].                  #
#                                                                            #
# The current version of the core CIF dictionary is obtainable from          #
# ftp://ftp.iucr.org/pub/cif_core.dic. The current version number is 2.4.    #
#                                                                            #
# Software is freely available for graphical display of the structure(s) in  #
# this CIF.  For information consult the CIF home page http://www.iucr.org/  #
# cif/home.html                                                              #
#                                                                            #
# This file may be used for bona fide research purposes within the           #
# scientific community so long as proper attribution is given to the journal # 
# article from which it was obtained.                                        #
#                                                                            #
##############################################################################
                                             
data_global
_audit_creation_method     'from SHELXL97 CIF and IUCr SHELXL97-template'
_journal_date_recd_electronic     2008-11-06
_journal_date_accepted     2008-11-24
_journal_name_full     'Acta Crystallographica, Section E'
_journal_year     2009
_journal_volume     65
_journal_issue      1
_journal_page_first     o152
_journal_page_last     o152
_journal_paper_category     QO
_journal_coeditor_code     HK2570
_publ_contact_author_name     'Professor Jerzy B\/la\.zejowki'
_publ_contact_author_address
;
Faculty of Chemistry,
University of Gda\'nsk,
J. Sobieskiego 18,
80-952 Gda\'nsk
Poland
;
_publ_contact_author_email     'bla@chem.univ.gda.pl'
_publ_contact_author_fax     '+48 58 523 53 57'
_publ_contact_author_phone     '+48 58 523 53 31'
_publ_section_title
;
4-Methoxy-<i>N</i>-phenylaniline
;
loop_
    _publ_author_name
    _publ_author_footnote
    _publ_author_address
    'Karol Krzymi\'nski'
;
?
;
;
Faculty of Chemistry,
University of Gda\'nsk,
J. Sobieskiego 18,
80-952 Gda\'nsk
Poland
;
    'Micha\/l Wera'
;
?
;
;
Faculty of Chemistry,
University of Gda\'nsk,
J. Sobieskiego 18,
80-952 Gda\'nsk
Poland
;
    'Artur Sikorski'
;
?
;
;
Faculty of Chemistry,
University of Gda\'nsk,
J. Sobieskiego 18,
80-952 Gda\'nsk
Poland
;
    'Jerzy B\/la\.zejowski' .
;
Faculty of Chemistry,
University of Gda\'nsk,
J. Sobieskiego 18,
80-952 Gda\'nsk
Poland
;
data_I
_chemical_name_systematic
;
4-Methoxy-<i>N</i>-phenylaniline
;
_chemical_formula_moiety     'C13 H13 N O'
_chemical_formula_sum     'C13 H13 N O'
_chemical_formula_iupac     'C13 H13 N O'
_chemical_formula_weight     199.24
_symmetry_cell_setting     'orthorhombic'
_symmetry_space_group_name_H-M     'P c c n'
_symmetry_space_group_name_Hall     '-P 2ab 2ac'
loop_
    _symmetry_equiv_pos_as_xyz
    'x, y, z'
    '-x+1/2, -y+1/2, z'
    '-x, y+1/2, -z+1/2'
    'x+1/2, -y, -z+1/2'
    '-x, -y, -z'
    'x-1/2, y-1/2, -z'
    'x, -y-1/2, z-1/2'
    '-x-1/2, y, z-1/2'
_cell_length_a     15.090(3)
_cell_length_b     18.394(4)
_cell_length_c     7.596(2)
_cell_angle_alpha     90.00
_cell_angle_beta     90.00
_cell_angle_gamma     90.00
_cell_volume     2108.4(8)
_cell_formula_units_Z     8
_cell_measurement_reflns_used     50
_cell_measurement_theta_min     2.21
_cell_measurement_theta_max     25
_cell_measurement_temperature     295(2)
_exptl_crystal_description     block
_exptl_crystal_colour     colorless
_exptl_crystal_size_max     0.05
_exptl_crystal_size_mid     0.03
_exptl_crystal_size_min     0.02
_exptl_crystal_density_diffrn     1.255
_exptl_crystal_density_meas     ?
_exptl_crystal_density_method     'not measured'
_exptl_crystal_F_000     848
_exptl_absorpt_coefficient_mu     0.080
_exptl_absorpt_correction_type     none
_exptl_absorpt_process_details     ?
_exptl_absorpt_correction_T_min     ?
_exptl_absorpt_correction_T_max     ?
_exptl_special_details
;
;
_diffrn_ambient_temperature     295(2)
_diffrn_radiation_type     MoK\a
_diffrn_radiation_wavelength     0.71073
_diffrn_radiation_source     'fine-focus sealed tube'
_diffrn_radiation_monochromator     graphite
_diffrn_measurement_device_type     'Kuma KM-4'
_diffrn_measurement_method     '\q/2\q'
_diffrn_detector_area_resol_mean     ?
_diffrn_reflns_number     2443
_diffrn_reflns_av_R_equivalents     0.0347
_diffrn_reflns_av_sigmaI/netI     0.0496
_diffrn_reflns_theta_min     2.21
_diffrn_reflns_theta_max     25.00
_diffrn_reflns_theta_full     25.00
_diffrn_measured_fraction_theta_max     0.996
_diffrn_measured_fraction_theta_full     0.996
_diffrn_reflns_limit_h_min     0
_diffrn_reflns_limit_h_max     17
_diffrn_reflns_limit_k_min     -21
_diffrn_reflns_limit_k_max     0
_diffrn_reflns_limit_l_min     -9
_diffrn_reflns_limit_l_max     2
_diffrn_standards_number     3
_diffrn_standards_interval_count     200
_diffrn_standards_interval_time     ?
_diffrn_standards_decay_%     0.47
_reflns_number_total     1851
_reflns_number_gt     1005
_reflns_threshold_expression     I>2\s(I)
_refine_ls_structure_factor_coef     Fsqd
_refine_ls_matrix_type     full
_refine_ls_R_factor_all     0.1104
_refine_ls_R_factor_gt     0.0444
_refine_ls_wR_factor_gt     0.1053
_refine_ls_wR_factor_ref     0.1306
_refine_ls_goodness_of_fit_ref     0.992
_refine_ls_restrained_S_all     0.992
_refine_ls_number_reflns     1851
_refine_ls_number_parameters     138
_refine_ls_number_restraints     0
_refine_ls_hydrogen_treatment     constr
_refine_ls_weighting_scheme     calc
_refine_ls_weighting_details
          'calc w=1/[\s^2^(Fo^2^)+(0.081P)^2^+0.0542P] where P=(Fo^2^+2Fc^2^)/3'
_atom_sites_solution_hydrogens     geom
_atom_sites_solution_primary     direct
_atom_sites_solution_secondary     difmap
_refine_ls_shift/su_max     0.000
_refine_ls_shift/su_mean     0.000
_refine_diff_density_max     0.162
_refine_diff_density_min     -0.153
_refine_ls_extinction_method     'SHELXL97 (Sheldrick, 2008)'
_refine_ls_extinction_coef     0.015(2)
_refine_ls_extinction_expression
                                  'Fc^*^=kFc[1+0.001xFc^2^\l^3^/sin(2\q)]^-1/4^'
loop_
    _atom_type_symbol
    _atom_type_description
    _atom_type_scat_dispersion_real
    _atom_type_scat_dispersion_imag
    _atom_type_scat_source
    'C' 'C' 0.0033 0.0016
                         'International Tables Vol C Tables 4.2.6.8 and 6.1.1.4'
    'H' 'H' 0.0000 0.0000
                         'International Tables Vol C Tables 4.2.6.8 and 6.1.1.4'
    'N' 'N' 0.0061 0.0033
                         'International Tables Vol C Tables 4.2.6.8 and 6.1.1.4'
    'O' 'O' 0.0106 0.0060
                         'International Tables Vol C Tables 4.2.6.8 and 6.1.1.4'
_computing_data_collection     'KM-4 Software (Oxford Diffraction, 2003)'
_computing_cell_refinement     'KM-4 Software (Oxford Diffraction, 2003)'
_computing_data_reduction     'KM-4 Software (Oxford Diffraction, 2003)'
_computing_structure_solution     'SHELXS97 (Sheldrick, 2008)'
_computing_structure_refinement     'SHELXL97 (Sheldrick, 2008)'
_computing_molecular_graphics     'ORTEPII (Johnson, 1976)'
_computing_publication_material
                            'SHELXL97 (Sheldrick, 2008) and PLATON (Spek, 2003)'
loop_
    _atom_site_type_symbol
    _atom_site_label
    _atom_site_fract_x
    _atom_site_fract_y
    _atom_site_fract_z
    _atom_site_U_iso_or_equiv
    _atom_site_adp_type
    _atom_site_calc_flag
    _atom_site_refinement_flags
    _atom_site_occupancy
    _atom_site_disorder_assembly
    _atom_site_disorder_group
    C C1 0.49051(14) 0.32843(9) 0.6655(3) 0.0526(6) Uani d . 1 . .
    C C2 0.52660(14) 0.36650(10) 0.8048(3) 0.0533(5) Uani d . 1 . .
    H H2 0.5861 0.3794 0.8010 0.064 Uiso calc R 1 . .
    C C3 0.47688(12) 0.38576(10) 0.9489(3) 0.0500(5) Uani d . 1 . .
    H H3 0.5025 0.4117 1.0409 0.060 Uiso calc R 1 . .
    C C4 0.38875(13) 0.36634(10) 0.9558(3) 0.0491(5) Uani d . 1 . .
    C C5 0.35215(14) 0.32732(10) 0.8191(3) 0.0553(6) Uani d . 1 . .
    H H5 0.2930 0.3133 0.8244 0.066 Uiso calc R 1 . .
    C C6 0.40192(15) 0.30921(10) 0.6763(3) 0.0577(6) Uani d . 1 . .
    H H6 0.3760 0.2835 0.5843 0.069 Uiso calc R 1 . .
    N N7 0.54179(14) 0.30655(9) 0.5208(2) 0.0679(6) Uani d . 1 . .
    H H7 0.5415 0.2610 0.4954 0.082 Uiso calc R 1 . .
    C C8 0.59269(13) 0.35133(11) 0.4155(3) 0.0488(5) Uani d . 1 . .
    C C9 0.59081(13) 0.42662(10) 0.4292(3) 0.0535(5) Uani d . 1 . .
    H H9 0.5561 0.4486 0.5153 0.064 Uiso calc R 1 . .
    C C10 0.63953(16) 0.46850(13) 0.3170(3) 0.0701(7) Uani d . 1 . .
    H H10 0.6377 0.5188 0.3279 0.084 Uiso calc R 1 . .
    C C11 0.69087(19) 0.43785(18) 0.1892(3) 0.0882(9) Uani d . 1 . .
    H H11 0.7233 0.4669 0.1124 0.106 Uiso calc R 1 . .
    C C12 0.69399(16) 0.36363(17) 0.1759(3) 0.0809(8) Uani d . 1 . .
    H H12 0.7291 0.3422 0.0897 0.097 Uiso calc R 1 . .
    C C13 0.64619(14) 0.32079(13) 0.2877(3) 0.0633(6) Uani d . 1 . .
    H H13 0.6497 0.2705 0.2777 0.076 Uiso calc R 1 . .
    O O14 0.33254(9) 0.38212(8) 1.0914(2) 0.0671(5) Uani d . 1 . .
    C C15 0.36725(18) 0.41960(15) 1.2379(3) 0.0809(7) Uani d . 1 . .
    H H15A 0.3220 0.4246 1.3260 0.121 Uiso calc R 1 . .
    H H15B 0.3871 0.4669 1.2018 0.121 Uiso calc R 1 . .
    H H15C 0.4162 0.3928 1.2857 0.121 Uiso calc R 1 . .
loop_
    _atom_site_aniso_label
    _atom_site_aniso_U_11
    _atom_site_aniso_U_22
    _atom_site_aniso_U_33
    _atom_site_aniso_U_12
    _atom_site_aniso_U_13
    _atom_site_aniso_U_23
    C1 0.0758(14) 0.0385(10) 0.0434(11) -0.0006(9) 0.0030(11) 0.0020(9)
    C2 0.0537(11) 0.0521(11) 0.0542(13) -0.0044(9) 0.0006(10) -0.0014(9)
    C3 0.0555(11) 0.0497(10) 0.0448(11) -0.0027(9) -0.0027(10) -0.0019(9)
    C4 0.0534(11) 0.0462(10) 0.0475(11) 0.0004(9) 0.0005(10) 0.0042(9)
    C5 0.0531(12) 0.0536(11) 0.0593(14) -0.0081(9) -0.0085(11) 0.0039(10)
    C6 0.0764(15) 0.0458(11) 0.0510(13) -0.0124(10) -0.0146(11) 0.0016(10)
    N7 0.1075(14) 0.0417(8) 0.0546(11) -0.0010(9) 0.0181(11) -0.0072(8)
    C8 0.0529(11) 0.0553(11) 0.0383(10) 0.0050(8) -0.0078(9) -0.0012(9)
    C9 0.0610(12) 0.0523(11) 0.0471(12) 0.0029(9) -0.0039(10) 0.0022(10)
    C10 0.0821(16) 0.0706(14) 0.0577(15) -0.0181(12) -0.0034(13) 0.0091(12)
    C11 0.0803(17) 0.125(2) 0.0595(17) -0.0421(17) 0.0081(14) -0.0006(16)
    C12 0.0543(13) 0.126(2) 0.0622(16) -0.0077(14) 0.0080(12) -0.0266(15)
    C13 0.0589(13) 0.0755(14) 0.0556(13) 0.0104(11) -0.0050(11) -0.0181(12)
    O14 0.0578(9) 0.0794(10) 0.0642(10) -0.0026(7) 0.0064(7) -0.0103(8)
    C15 0.0766(15) 0.1028(18) 0.0634(16) 0.0028(14) 0.0076(14) -0.0203(15)
_geom_special_details
;
All e.s.d.'s (except the e.s.d. in the dihedral angle between two l.s. planes)
are estimated using the full covariance matrix. The cell e.s.d.'s are taken
into account individually in the estimation of e.s.d.'s in distances, angles
and torsion angles; correlations between e.s.d.'s in cell parameters are only
used when they are defined by crystal symmetry. An approximate (isotropic)
treatment of cell e.s.d.'s is used for estimating e.s.d.'s involving l.s.
planes.
;
loop_
    _geom_bond_atom_site_label_1
    _geom_bond_atom_site_label_2
    _geom_bond_site_symmetry_2
    _geom_bond_distance
    _geom_bond_publ_flag
    C1 C2 . 1.381(3) ?
    C1 C6 . 1.385(3) ?
    C1 N7 . 1.403(3) ?
    C2 C3 . 1.373(3) ?
    C2 H2 . 0.9300 ?
    C3 C4 . 1.378(3) ?
    C3 H3 . 0.9300 ?
    C4 O14 . 1.365(2) ?
    C4 C5 . 1.378(3) ?
    C5 C6 . 1.361(3) ?
    C5 H5 . 0.9300 ?
    C6 H6 . 0.9300 ?
    N7 C8 . 1.381(3) ?
    N7 H7 . 0.8600 ?
    C8 C13 . 1.382(3) ?
    C8 C9 . 1.389(3) ?
    C9 C10 . 1.364(3) ?
    C9 H9 . 0.9300 ?
    C10 C11 . 1.364(4) ?
    C10 H10 . 0.9300 ?
    C11 C12 . 1.370(4) ?
    C11 H11 . 0.9300 ?
    C12 C13 . 1.365(3) ?
    C12 H12 . 0.9300 ?
    C13 H13 . 0.9300 ?
    O14 C15 . 1.410(3) ?
    C15 H15A . 0.9600 ?
    C15 H15B . 0.9600 ?
    C15 H15C . 0.9600 ?
loop_
    _geom_angle_atom_site_label_1
    _geom_angle_atom_site_label_2
    _geom_angle_atom_site_label_3
    _geom_angle_site_symmetry_1
    _geom_angle_site_symmetry_3
    _geom_angle
    _geom_angle_publ_flag
    C2 C1 C6 . . 117.68(19) ?
    C2 C1 N7 . . 121.9(2) ?
    C6 C1 N7 . . 120.36(19) ?
    C3 C2 C1 . . 121.74(19) ?
    C3 C2 H2 . . 119.1 ?
    C1 C2 H2 . . 119.1 ?
    C2 C3 C4 . . 119.42(19) ?
    C2 C3 H3 . . 120.3 ?
    C4 C3 H3 . . 120.3 ?
    O14 C4 C3 . . 125.00(18) ?
    O14 C4 C5 . . 115.48(17) ?
    C3 C4 C5 . . 119.52(19) ?
    C6 C5 C4 . . 120.48(18) ?
    C6 C5 H5 . . 119.8 ?
    C4 C5 H5 . . 119.8 ?
    C5 C6 C1 . . 121.15(19) ?
    C5 C6 H6 . . 119.4 ?
    C1 C6 H6 . . 119.4 ?
    C1 N7 C8 . . 126.1(2) ?
    C8 N7 H7 . . 116.9 ?
    C1 N7 H7 . . 116.9 ?
    N7 C8 C13 . . 119.30(19) ?
    N7 C8 C9 . . 122.67(18) ?
    C13 C8 C9 . . 118.0(2) ?
    C10 C9 C8 . . 120.4(2) ?
    C10 C9 H9 . . 119.8 ?
    C8 C9 H9 . . 119.8 ?
    C9 C10 C11 . . 121.1(2) ?
    C9 C10 H10 . . 119.4 ?
    C11 C10 H10 . . 119.4 ?
    C10 C11 C12 . . 119.0(2) ?
    C10 C11 H11 . . 120.5 ?
    C12 C11 H11 . . 120.5 ?
    C13 C12 C11 . . 120.8(2) ?
    C13 C12 H12 . . 119.6 ?
    C11 C12 H12 . . 119.6 ?
    C12 C13 C8 . . 120.7(2) ?
    C12 C13 H13 . . 119.6 ?
    C8 C13 H13 . . 119.6 ?
    C4 O14 C15 . . 117.9(2) ?
    O14 C15 H15A . . 109.5 ?
    O14 C15 H15B . . 109.5 ?
    H15A C15 H15B . . 109.5 ?
    O14 C15 H15C . . 109.5 ?
    H15A C15 H15C . . 109.5 ?
    H15B C15 H15C . . 109.5 ?
loop_
    _geom_torsion_atom_site_label_1
    _geom_torsion_atom_site_label_2
    _geom_torsion_atom_site_label_3
    _geom_torsion_atom_site_label_4
    _geom_torsion_site_symmetry_1
    _geom_torsion_site_symmetry_2
    _geom_torsion_site_symmetry_3
    _geom_torsion_site_symmetry_4
    _geom_torsion
    _geom_torsion_publ_flag
    C6 C1 C2 C3 . . . . -0.8(3) ?
    N7 C1 C2 C3 . . . . -177.82(17) ?
    C1 C2 C3 C4 . . . . 0.4(3) ?
    C2 C3 C4 O14 . . . . 179.92(17) ?
    C2 C3 C4 C5 . . . . 0.6(3) ?
    O14 C4 C5 C6 . . . . 179.34(17) ?
    C3 C4 C5 C6 . . . . -1.3(3) ?
    C4 C5 C6 C1 . . . . 0.9(3) ?
    C2 C1 C6 C5 . . . . 0.1(3) ?
    N7 C1 C6 C5 . . . . 177.18(18) ?
    C2 C1 N7 C8 . . . . -55.5(3) ?
    C6 C1 N7 C8 . . . . 127.6(2) ?
    C1 N7 C8 C13 . . . . 174.0(2) ?
    C1 N7 C8 C9 . . . . -7.8(3) ?
    N7 C8 C9 C10 . . . . -177.21(19) ?
    C13 C8 C9 C10 . . . . 1.1(3) ?
    C8 C9 C10 C11 . . . . 0.1(3) ?
    C9 C10 C11 C12 . . . . -0.9(4) ?
    C10 C11 C12 C13 . . . . 0.4(4) ?
    C11 C12 C13 C8 . . . . 0.8(4) ?
    N7 C8 C13 C12 . . . . 176.8(2) ?
    C9 C8 C13 C12 . . . . -1.5(3) ?
    C3 C4 O14 C15 . . . . -1.6(3) ?
    C5 C4 O14 C15 . . . . 177.7(2) ?
loop_
    _geom_hbond_atom_site_label_D
    _geom_hbond_atom_site_label_H
    _geom_hbond_atom_site_label_A
    _geom_hbond_site_symmetry_A
    _geom_hbond_distance_DH
    _geom_hbond_distance_HA
    _geom_hbond_distance_DA
    _geom_hbond_angle_DHA
    C3 H3 Cg2 1_556 0.93 2.91 3.671(2) 139
    N7 H7 Cg1 7_565 0.86 2.88 3.593(2) 142
    C10 H10 Cg1 5_666 0.93 2.92 3.723(3) 145
