# Supplementary material for: 4-Meth­oxy-N-phenyl­aniline
Source: Acta Crystallogr Sect E Struct Rep Online. 2008 Dec 17;65(Pt 1):o152. doi: 10.1107/S1600536808039457 (PMC2968066; doi:10.1107/S1600536808039457)
Supplement: Supplementary file 2 [file e-65-0o152-Isup2.hkl]

# 
# h,k,l, Fc-squared, Fo-squared, sigma(Fo-squared) and status flag 
# 
data_I
_shelx_title ' as2002 in Pccn' 
_shelx_refln_list_code          4 
_shelx_F_calc_maximum      244.70 
_exptl_crystal_F_000       848.00 
_reflns_d_resolution_high  0.8409 
 
loop_ 
 _symmetry_equiv_pos_as_xyz 
 'x, y, z' 
 '-x+1/2, -y+1/2, z' 
 '-x, y+1/2, -z+1/2' 
 'x+1/2, -y, -z+1/2' 
 '-x, -y, -z' 
 'x-1/2, y-1/2, -z' 
 'x, -y-1/2, z-1/2' 
 '-x-1/2, y, z-1/2' 
 
_cell_length_a    15.0900 
_cell_length_b    18.3940 
_cell_length_c     7.5960 
_cell_angle_alpha  90.000 
_cell_angle_beta   90.000 
_cell_angle_gamma  90.000 
 
_shelx_F_squared_multiplier     1.000 
 
loop_ 
 _refln_index_h 
 _refln_index_k 
 _refln_index_l 
 _refln_F_squared_calc 
 _refln_F_squared_meas 
 _refln_F_squared_sigma 
 _refln_observed_status 
   2   0   0     9154.64     7533.27     57.53 o 
   4   0   0    19525.61    17131.65    122.98 o 
   6   0   0     7531.43     7519.59     38.94 o 
   8   0   0      618.80      776.74     16.81 o 
  10   0   0      207.09      269.33     10.61 o 
  12   0   0       29.68       30.41      1.93 o 
  14   0   0       45.46       31.62     11.47 o 
  16   0   0      185.36      191.45      7.80 o 
   3   1   0       94.29       88.78      3.53 o 
   5   1   0     5528.51     5243.40     29.90 o 
   7   1   0      838.11      755.91     14.83 o 
   9   1   0      301.64      292.66     11.87 o 
  11   1   0        2.94       -3.07      8.29 o 
  13   1   0       56.49       44.54      2.20 o 
  15   1   0        0.36        8.22     11.02 o 
  17   1   0       11.44       18.48     13.33 o 
   0   2   0     1547.90     1559.70      9.56 o 
   2   2   0     4980.18     4788.76     20.55 o 
   4   2   0      794.21      664.95     10.75 o 
   6   2   0        0.47       -1.10      5.87 o 
   8   2   0       38.12       32.95      2.76 o 
  10   2   0       23.47       20.60      7.69 o 
  12   2   0        2.48        7.95      8.86 o 
  14   2   0        0.67       -0.53     10.53 o 
  16   2   0       29.79       31.24     13.71 o 
   1   3   0      148.04      137.11      5.36 o 
   3   3   0      224.17      165.61      6.69 o 
   5   3   0     1284.16     1256.50     15.76 o 
   7   3   0      586.79      583.30     15.17 o 
   9   3   0     2205.46     2197.66     27.71 o 
  11   3   0       69.01       81.05      3.52 o 
  13   3   0        8.34       10.07      9.50 o 
  15   3   0       18.32        9.01      2.46 o 
  17   3   0       10.22       -0.76     13.48 o 
   0   4   0    59878.71    66250.64    258.18 o 
   2   4   0     1788.63     1689.02     14.96 o 
   4   4   0       23.22       21.93      1.21 o 
   6   4   0     1719.14     1531.84     19.35 o 
   8   4   0        0.53       -6.59      8.63 o 
  10   4   0      568.52      540.30     16.26 o 
  12   4   0       97.42      100.95      4.05 o 
  14   4   0      178.16      164.02      6.63 o 
  16   4   0       81.80       79.84      2.95 o 
   1   5   0     2226.89     2204.95     17.85 o 
   3   5   0      380.13      291.24      8.67 o 
   5   5   0     1426.68     1388.20     17.90 o 
   7   5   0        6.50       -9.66      9.66 o 
   9   5   0       27.32       35.25      1.97 o 
  11   5   0       29.22       24.50      9.54 o 
  13   5   0       30.16       32.56      2.20 o 
  15   5   0        0.59       -4.01     11.66 o 
  17   5   0        8.17        1.06     13.55 o 
   0   6   0     6650.54     6824.51     33.71 o 
   2   6   0      848.15      816.85     13.10 o 
   4   6   0       78.33       79.60      3.37 o 
   6   6   0      187.73      246.21     10.12 o 
   8   6   0      514.27      533.97     15.42 o 
  10   6   0       34.37       32.26      1.89 o 
  12   6   0        1.94        0.98     10.11 o 
  14   6   0       28.75       14.77     12.42 o 
  16   6   0       24.60       28.02     13.10 o 
   1   7   0     2849.87     2736.35     23.42 o 
   3   7   0      351.56      301.74      9.61 o 
   5   7   0      475.17      471.80     13.45 o 
   7   7   0      841.05      860.38     18.50 o 
   9   7   0      332.53      356.05     14.26 o 
  11   7   0       65.70       77.19      2.95 o 
  13   7   0        0.04       -8.29     11.02 o 
  15   7   0        6.80        2.16     12.27 o 
  17   7   0        1.02       -5.79     13.59 o 
   0   8   0     1308.18     1363.24     17.88 o 
   2   8   0       64.78       73.76      3.56 o 
   4   8   0      498.76      491.85     13.49 o 
   6   8   0      213.68      239.61      9.52 o 
   8   8   0       32.84       25.07      1.82 o 
  10   8   0       49.96       55.40      2.20 o 
  12   8   0        0.82        8.33     10.07 o 
  14   8   0      252.12      242.89      8.91 o 
  16   8   0        0.39       -5.41     13.25 o 
   1   9   0      444.60      379.75     13.18 o 
   3   9   0        3.75        1.89      9.81 o 
   5   9   0      134.99      151.43      6.56 o 
   7   9   0       26.92       10.53      8.82 o 
   9   9   0        8.55        4.01      9.24 o 
  11   9   0       38.89       36.81      2.27 o 
  13   9   0        1.35       -5.30     11.40 o 
  15   9   0       24.90        4.88     13.56 o 
   0  10   0        0.31       -9.88      9.88 o 
   2  10   0      360.37      293.12     12.87 o 
   4  10   0       73.12       79.39      2.99 o 
   6  10   0       18.23       16.05      7.91 o 
   8  10   0        2.89       11.70      8.78 o 
  10  10   0      151.54      172.01      5.57 o 
  12  10   0        7.80        7.65     11.55 o 
  14  10   0        1.98       11.70     13.02 o 
   1  11   0      610.00      606.71     15.93 o 
   3  11   0      155.18      160.53      6.40 o 
   5  11   0       11.78        1.59      8.29 o 
   7  11   0       22.41       23.10      9.96 o 
   9  11   0      704.22      677.61     20.51 o 
  11  11   0        7.06      -11.43     11.43 o 
  13  11   0      300.43      340.80     12.74 o 
  15  11   0        6.52       -0.87     13.63 o 
   0  12   0      287.01      275.71     10.47 o 
   2  12   0       15.57       13.29      7.84 o 
   4  12   0       19.02       21.20      7.84 o 
   6  12   0       20.60       -0.19      8.97 o 
   8  12   0      106.41      119.66      5.15 o 
  10  12   0        0.00       13.93     10.71 o 
  12  12   0       24.72       19.39     12.72 o 
  14  12   0      189.21      211.90      9.36 o 
   1  13   0       70.66       78.48      3.64 o 
   3  13   0        8.63        9.88      1.74 o 
   5  13   0      158.79      171.99      6.78 o 
   7  13   0      365.83      371.67     16.16 o 
   9  13   0        0.84        8.67     10.94 o 
  11  13   0       36.49       16.81     12.31 o 
  13  13   0       42.90       35.90     14.81 o 
   0  14   0      192.39      203.36      8.19 o 
   2  14   0        8.78       12.68      1.86 o 
   4  14   0       24.37       16.17     10.64 o 
   6  14   0      976.18      931.65     23.65 o 
   8  14   0       99.62      101.97      4.81 o 
  10  14   0      333.55      289.64     11.45 o 
  12  14   0        8.25       -3.75     13.10 o 
   1  15   0      178.14      167.34      6.44 o 
   3  15   0      153.01      150.23      6.59 o 
   5  15   0        5.80       -2.20     10.11 o 
   7  15   0       19.93       22.19     11.81 o 
   9  15   0       41.42       42.98      2.69 o 
  11  15   0       26.24       14.20     12.65 o 
  13  15   0      111.03      116.70      6.17 o 
   0  16   0      972.88      922.65     23.65 o 
   2  16   0      131.30      126.95      5.04 o 
   4  16   0        0.06       -2.12      9.31 o 
   6  16   0       10.33       14.43     11.09 o 
   8  16   0        1.50       -8.56     12.34 o 
  10  16   0       13.07        6.82     12.00 o 
  12  16   0        3.52        1.06     13.74 o 
   1  17   0        0.04       -1.51     10.34 o 
   3  17   0        3.66       -8.41     10.56 o 
   5  17   0      195.24      212.23      8.98 o 
   7  17   0      327.19      310.21     13.08 o 
   9  17   0       48.71       50.25      2.88 o 
  11  17   0        5.33        7.61     13.44 o 
   0  18   0      167.75      164.24      7.27 o 
   2  18   0       35.03       32.49      2.42 o 
   4  18   0      146.92      160.36      7.50 o 
   6  18   0      317.71      334.95     14.86 o 
   8  18   0        0.50       -1.33     13.18 o 
  10  18   0       16.18       14.43     13.90 o 
   1  19   0       39.97       35.48      2.57 o 
   3  19   0       23.25        6.82     12.72 o 
   5  19   0        5.49      -11.24     12.95 o 
   7  19   0      172.36      183.70      7.58 o 
   0  20   0      204.86      191.53      7.65 o 
   2  20   0        0.94        8.33     10.64 o 
   4  20   0       11.95        7.27     13.29 o 
   6  20   0      113.23      132.53      5.49 o 
   1  21   0        5.19       18.78     12.95 o 
   3  21   0       11.47        8.25     13.78 o 
   5  21   0        4.16        4.43     13.86 o 
   1   1   1        0.01        1.49      2.80 o 
   2   1   1     6734.57     6938.01    268.26 o 
   3   1   1     1181.62     1227.83     30.16 o 
   4   1   1     1513.62     1361.84     13.35 o 
   5   1   1     5039.81     4980.35     40.38 o 
   6   1   1        6.84        7.21      7.25 o 
   7   1   1      600.10      548.08     16.05 o 
   8   1   1      289.14      252.34      8.27 o 
   9   1   1       56.91       46.88      2.22 o 
  10   1   1        7.66       11.28      5.76 o 
  11   1   1        0.00        7.58      8.42 o 
  12   1   1       21.03       14.61      7.24 o 
  13   1   1       78.53       75.11      2.86 o 
  14   1   1        1.77        1.23      7.60 o 
  15   1   1        7.16        9.53      8.47 o 
  16   1   1       37.94       39.36      6.46 o 
  17   1   1       17.02       20.97      6.21 o 
   1   2   1      130.22      136.69      3.81 o 
   2   2   1    19889.36    17962.96    551.57 o 
   3   2   1    27276.45    26087.62    559.93 o 
   4   2   1     2056.23     1965.75     29.90 o 
   5   2   1        2.92       -0.28      4.18 o 
   6   2   1      595.66      567.99      8.80 o 
   7   2   1      245.94      270.26      7.79 o 
   8   2   1      260.22      229.58      8.04 o 
   9   2   1      395.94      404.78      9.88 o 
  10   2   1        5.84        3.50      8.03 o 
  11   2   1       34.47       27.16     14.26 o 
  12   2   1       33.29       34.69      8.90 o 
  13   2   1        0.25       -6.78      7.02 o 
  14   2   1      218.77      222.46      6.60 o 
  15   2   1       54.13       56.50      1.89 o 
  16   2   1       21.81        5.30      9.30 o 
  17   2   1        0.09       18.72     10.43 o 
   1   3   1       66.04       75.36      2.86 o 
   2   3   1     5469.70     5573.25    147.99 o 
   3   3   1     4504.19     4563.47     41.48 o 
   4   3   1       97.52       92.91      2.51 o 
   5   3   1      383.74      347.39      7.60 o 
   6   3   1      720.82      678.74     10.87 o 
   7   3   1      623.03      620.15     10.41 o 
   8   3   1      274.42      259.36      7.74 o 
   9   3   1       22.58       19.45      3.28 o 
  10   3   1        8.77        9.77      5.71 o 
  11   3   1       15.90       21.04      2.56 o 
  12   3   1        0.07        9.38      6.34 o 
  13   3   1       16.23        2.69      9.33 o 
  14   3   1        8.56       -0.60      8.77 o 
  15   3   1        1.59       -5.12      9.58 o 
  16   3   1       39.85       39.45      2.92 o 
  17   3   1        2.46        7.77     15.41 o 
   1   4   1    13326.62    14517.19   1609.76 o 
   2   4   1        4.32       -3.81      3.87 o 
   3   4   1     1593.00     1461.60     13.32 o 
   4   4   1       54.45       55.17      2.54 o 
   5   4   1        0.33       -4.52      8.95 o 
   6   4   1      292.53      242.58     14.93 o 
   7   4   1      327.77      297.83      8.86 o 
   8   4   1      229.00      238.12      6.97 o 
   9   4   1      186.53      186.19     15.94 o 
  10   4   1        7.04        7.31      6.16 o 
  11   4   1       27.11       26.69      1.38 o 
  12   4   1       45.86       42.87      2.23 o 
  13   4   1        0.51        3.50      8.59 o 
  14   4   1       40.98       42.70      2.14 o 
  15   4   1        2.33       12.06      7.90 o 
  16   4   1        3.29        7.03     14.50 o 
  17   4   1        0.47       -1.17      8.84 o 
   1   5   1    13130.93    14503.05    116.79 o 
   2   5   1    11673.81    12340.17    194.11 o 
   3   5   1      198.23      196.21      5.63 o 
   4   5   1      288.56      286.57      6.87 o 
   5   5   1     1412.58     1379.63     33.67 o 
   6   5   1     2196.44     2153.94     41.70 o 
   7   5   1      623.08      628.06     25.59 o 
   8   5   1      973.31      936.49     13.45 o 
   9   5   1       41.98       46.07      1.35 o 
  10   5   1      113.39      120.78      3.32 o 
  11   5   1        0.64        0.51      6.38 o 
  12   5   1      128.42      135.97      3.96 o 
  13   5   1       62.84       62.70      2.22 o 
  14   5   1       58.87       57.75      2.97 o 
  15   5   1       27.29       15.54      8.95 o 
  16   5   1       15.28       20.64      9.19 o 
  17   5   1        1.32        1.26      9.09 o 
   1   6   1      390.46      353.43      6.81 o 
   2   6   1     1210.11     1116.25     10.80 o 
   3   6   1      304.69      270.40      6.62 o 
   4   6   1      347.17      315.79      7.17 o 
   5   6   1       30.81       21.28      2.04 o 
   6   6   1      583.91      590.57     20.82 o 
   7   6   1      595.05      635.23     11.44 o 
   8   6   1       51.25       56.55      1.47 o 
   9   6   1       10.55        7.47      3.03 o 
  10   6   1       20.89       21.16      2.71 o 
  11   6   1      236.11      221.50      6.99 o 
  12   6   1      220.74      188.60      5.70 o 
  13   6   1        6.68       -7.99      7.99 o 
  14   6   1       94.74       82.11      2.66 o 
  15   6   1        0.80        4.47      8.34 o 
  16   6   1       32.23       40.47      2.80 o 
  17   6   1        7.03        3.75      9.67 o 
   1   7   1     3779.99     3793.81     30.78 o 
   2   7   1       92.95       80.52      2.25 o 
   3   7   1       46.57       43.75      1.43 o 
   4   7   1      145.00      118.96      3.54 o 
   6   7   1      418.10      380.71      9.57 o 
   7   7   1        0.00        5.80      5.67 o 
   8   7   1        7.13        8.90      6.08 o 
   9   7   1        3.64        1.57      6.37 o 
  10   7   1       25.94       21.43      6.75 o 
  11   7   1        0.08        5.38      6.60 o 
  12   7   1       37.25       43.78      1.86 o 
  13   7   1       37.91       40.20      1.75 o 
  14   7   1       44.48       40.27      6.57 o 
  15   7   1       34.02       38.97      2.67 o 
  16   7   1        1.11        0.58      9.14 o 
   1   8   1      179.32      157.65      4.61 o 
   2   8   1      146.77      118.40      4.15 o 
   3   8   1      244.57      261.98      7.61 o 
   5   8   1      128.88      131.02      3.54 o 
   6   8   1      940.14      958.60     13.57 o 
   7   8   1      239.98      246.06      6.84 o 
   8   8   1      252.27      236.55      6.84 o 
   9   8   1        7.25        5.84      3.14 o 
  10   8   1        2.94        1.46      6.37 o 
  11   8   1        6.11       -6.71     11.57 o 
  12   8   1       22.53       21.19      7.66 o 
  13   8   1        2.89        9.09      7.99 o 
  14   8   1        3.31        4.90      9.84 o 
  15   8   1        0.04        0.59     10.73 o 
  16   8   1        0.13       -9.28      9.28 o 
   1   9   1     2856.18     2991.56     20.34 o 
   2   9   1     2751.24     2868.69     20.37 o 
   3   9   1      105.27       76.13      3.56 o 
   4   9   1      386.64      404.24      9.49 o 
   5   9   1       48.55       46.08      1.77 o 
   6   9   1       13.95       18.23      1.71 o 
   7   9   1       51.48       51.32      2.44 o 
   8   9   1      232.16      210.83      6.35 o 
   9   9   1        8.90        8.61      6.58 o 
  10   9   1       24.92       28.41      2.52 o 
  11   9   1      152.22      160.06      4.43 o 
  12   9   1        2.60        2.46      8.10 o 
  13   9   1        1.25        7.15      8.24 o 
  14   9   1       62.74       65.90      2.11 o 
  15   9   1       52.67       48.72      2.14 o 
  16   9   1       11.96        2.76      9.70 o 
   1  10   1        6.88       -6.72     10.05 o 
   2  10   1       99.23       97.43      3.25 o 
   3  10   1      184.39      175.34     14.29 o 
   4  10   1      119.89      102.94      3.03 o 
   5  10   1       67.51       65.13      2.07 o 
   6  10   1       19.14       20.35      3.37 o 
   7  10   1       85.60       90.01      2.66 o 
   8  10   1       47.41       49.37      2.27 o 
   9  10   1       14.95       15.28      6.89 o 
  10  10   1       35.89       29.49      4.41 o 
  11  10   1       27.04       28.50      8.23 o 
  12  10   1       77.63       75.03      3.16 o 
  13  10   1       37.00       39.41      1.86 o 
  14  10   1        1.22        2.52      9.92 o 
  15  10   1        1.84       -6.58     13.84 o 
   1  11   1      983.20      925.12     13.49 o 
   2  11   1      100.44       88.50      2.76 o 
   3  11   1       21.50       18.45      6.53 o 
   4  11   1      141.35      147.58      4.30 o 
   5  11   1        6.33       -0.51      7.61 o 
   6  11   1        0.93        0.68      6.38 o 
   7  11   1        1.48        5.29      6.41 o 
   8  11   1      172.59      169.03      8.87 o 
   9  11   1       24.12       23.32      4.05 o 
  10  11   1       69.29       71.75      2.00 o 
  11  11   1       10.16       16.07      7.82 o 
  12  11   1        1.73        1.35      8.44 o 
  13  11   1       47.80       48.77      1.95 o 
  14  11   1       82.42       84.75      2.46 o 
  15  11   1        7.09       17.46      9.61 o 
   1  12   1      194.90      216.42      9.40 o 
   2  12   1        9.40        4.93      7.25 o 
   3  12   1        9.53        6.76      7.76 o 
   4  12   1      174.15      152.10      4.60 o 
   5  12   1        8.37        7.17      6.53 o 
   6  12   1      547.24      534.06     13.00 o 
   7  12   1      199.68      196.87      8.41 o 
   8  12   1      943.45      923.63     16.60 o 
   9  12   1       66.55       69.22      2.33 o 
  10  12   1       42.41       39.49      3.11 o 
  11  12   1      162.92      156.32      8.16 o 
  12  12   1       18.34       23.07      8.71 o 
  13  12   1        3.70       -1.03      8.96 o 
  14  12   1       10.66       -0.42      9.74 o 
   1  13   1       97.49       96.24      3.11 o 
   2  13   1       54.55       56.04      2.27 o 
   3  13   1       52.13       39.78      1.39 o 
   4  13   1        0.12       -6.37      6.37 o 
   5  13   1        2.68        1.54      6.57 o 
   6  13   1      173.57      173.85      4.89 o 
   7  13   1        0.35        4.87      7.49 o 
   8  13   1       23.82       22.80      2.34 o 
   9  13   1       10.25        6.28      2.34 o 
  10  13   1       81.59       80.95      2.39 o 
  11  13   1      153.67      158.11      5.30 o 
  12  13   1       11.04        8.28      9.52 o 
  13  13   1        9.89        4.35      9.72 o 
  14  13   1        5.30        0.37     10.29 o 
   1  14   1      143.91      158.11      3.57 o 
   2  14   1       53.31       56.30     13.58 o 
   3  14   1       48.18       48.39      1.49 o 
   4  14   1       17.13       10.26      6.98 o 
   5  14   1      248.76      266.31      7.83 o 
   6  14   1       58.91       55.29      3.09 o 
   7  14   1       25.36       24.63      7.83 o 
   8  14   1      126.08      124.64      3.84 o 
   9  14   1       72.77       79.93      3.90 o 
  10  14   1       45.10       23.66      9.78 o 
  11  14   1        4.64        7.59      9.16 o 
  12  14   1        4.15        8.91      9.17 o 
  13  14   1        8.92       25.57     11.76 o 
   1  15   1        9.38        9.70      6.48 o 
   2  15   1       38.16       42.69      1.50 o 
   3  15   1       29.64       25.17      7.25 o 
   4  15   1        2.37       -5.33      6.89 o 
   5  15   1       15.91        9.51      7.40 o 
   6  15   1        0.22        0.73      7.76 o 
   7  15   1       61.06       66.82      2.75 o 
   8  15   1      510.43      520.17     14.47 o 
   9  15   1       42.59       51.80      2.73 o 
  10  15   1       79.15       79.95      2.78 o 
  11  15   1        0.29        2.91     13.16 o 
  12  15   1       33.21       30.03      2.82 o 
   1  16   1       48.08       44.62      1.59 o 
   2  16   1       39.20       37.74      1.58 o 
   3  16   1        1.10       -1.71      7.14 o 
   4  16   1      153.89      136.49      4.23 o 
   5  16   1        3.45        4.49     13.29 o 
   6  16   1       39.53       31.63      8.94 o 
   7  16   1       15.32        8.35      9.33 o 
   8  16   1      161.68      170.50     12.84 o 
   9  16   1       50.35       48.81      1.97 o 
  10  16   1        0.13       -2.23     11.91 o 
  11  16   1        2.43        9.83      8.72 o 
  12  16   1        9.31       -0.58      9.96 o 
   1  17   1      106.97       85.88      5.38 o 
   2  17   1        9.91        9.57      7.68 o 
   3  17   1       26.31       20.03      8.30 o 
   4  17   1        2.39       15.41      7.21 o 
   5  17   1        0.45       13.67      8.54 o 
   6  17   1        0.46        3.45     10.64 o 
   7  17   1        0.57        0.70      8.25 o 
   8  17   1       72.24       75.15      2.44 o 
   9  17   1       13.17       15.62      9.06 o 
  10  17   1       23.72        5.66      9.79 o 
  11  17   1        1.48       -0.44      9.34 o 
   1  18   1       56.65       55.47      1.79 o 
   2  18   1       36.54       41.65      2.50 o 
   3  18   1       33.25       29.03      1.77 o 
   4  18   1        0.34       -3.93      8.06 o 
   5  18   1        0.15       -2.84      8.23 o 
   6  18   1        7.20        6.03      8.15 o 
   7  18   1       14.07       10.31     11.78 o 
   8  18   1        3.00        4.11      8.83 o 
   9  18   1       16.64        6.12      9.22 o 
  10  18   1        0.47        1.96      9.20 o 
   1  19   1        9.79        8.47      8.07 o 
   2  19   1       45.26       29.43      8.47 o 
   3  19   1        8.31       -4.35      8.25 o 
   4  19   1        4.02       13.88      7.96 o 
   5  19   1        4.53        3.02      8.73 o 
   6  19   1       65.08       69.82      2.90 o 
   7  19   1        0.09        4.38      9.08 o 
   8  19   1       22.32       28.71      6.17 o 
   1  20   1        2.89       10.04      7.84 o 
   2  20   1        2.45        8.61      8.36 o 
   3  20   1        1.20       -8.46      8.92 o 
   4  20   1        3.29       -8.73      8.73 o 
   5  20   1       10.52       10.82     10.28 o 
   6  20   1        6.76        9.66      5.11 o 
   1  21   1       29.29       26.39      2.67 o 
   2  21   1        1.04        6.10      8.63 o 
   3  21   1        1.11        2.63      8.50 o 
   4  21   1        0.02       -9.72      9.72 o 
   0   0   2     4386.87     4831.70    133.16 o 
   1   0   2     1117.77     1180.15     34.02 o 
   2   0   2     7278.76     7886.79    483.30 o 
   3   0   2    10684.27    12261.19    455.35 o 
   4   0   2     2994.94     2921.05    102.93 o 
   5   0   2      590.32      617.25     30.87 o 
   6   0   2     3402.09     3362.62    103.42 o 
   7   0   2      739.23      702.96     22.66 o 
   8   0   2      443.17      418.00     11.60 o 
   9   0   2       25.81       30.13      6.87 o 
  10   0   2      109.53      105.80      3.63 o 
  11   0   2      143.89      163.61      6.84 o 
  12   0   2       89.13       93.68      3.09 o 
  13   0   2      335.85      316.35     19.74 o 
  14   0   2      309.96      326.09     12.91 o 
  15   0   2      139.31      132.68      4.33 o 
  16   0   2       19.53       19.35      2.70 o 
  17   0   2       28.25       31.79      9.96 o 
   0   1   2       13.19        5.16      3.84 o 
   1   1   2      224.28      263.46      9.61 o 
   2   1   2      679.73      738.14     14.74 o 
   3   1   2     1727.35     1710.72     99.70 o 
   4   1   2     1220.86     1225.69     43.53 o 
   5   1   2     1208.27     1102.96     11.61 o 
   6   1   2      548.46      501.31      9.81 o 
   7   1   2      405.52      391.28     12.26 o 
   8   1   2      436.67      430.85      9.79 o 
   9   1   2       29.04       29.53      1.26 o 
  10   1   2       99.78       84.55      2.74 o 
  11   1   2       63.36       44.29      3.96 o 
  12   1   2       21.55        7.19      7.55 o 
  13   1   2        9.18       -0.39      7.69 o 
  14   1   2        7.88       18.74      8.06 o 
  15   1   2        2.44        9.00      8.26 o 
  16   1   2       79.53       77.54      3.81 o 
  17   1   2        5.20       -4.91     10.11 o 
   0   2   2      265.51      245.41      9.88 o 
   1   2   2       51.65       59.70      1.82 o 
   2   2   2        0.25       -4.05      4.05 o 
   3   2   2       60.87       61.11      2.78 o 
   4   2   2        2.06       10.83      4.12 o 
   5   2   2      318.05      318.28      7.30 o 
   6   2   2        0.29       -6.40      6.40 o 
   7   2   2        7.40       -6.80      6.80 o 
   8   2   2       36.70       45.49      1.65 o 
   9   2   2      105.35      108.91      2.88 o 
  10   2   2       33.20       30.13      1.34 o 
  11   2   2       60.07       60.31      1.81 o 
  12   2   2      122.18      116.96      3.39 o 
  13   2   2       61.14       65.74      1.91 o 
  14   2   2       11.21       12.20      8.03 o 
  15   2   2        0.40        4.97     10.83 o 
  16   2   2       20.66       22.95      2.66 o 
  17   2   2        0.28       10.00      9.41 o 
   0   3   2      528.04      486.42      8.33 o 
   1   3   2      668.79      644.85     10.63 o 
   2   3   2     7456.09     8018.02    275.77 o 
   3   3   2       41.30       45.89      2.31 o 
   4   3   2       40.20       44.99      1.22 o 
   5   3   2      515.02      504.49      8.74 o 
   6   3   2     2280.54     2533.41     74.59 o 
   7   3   2     1963.52     1950.95     60.16 o 
   8   3   2      601.60      529.82     20.67 o 
   9   3   2       25.14       24.05      3.79 o 
  10   3   2      114.80      118.63      3.44 o 
  11   3   2      225.06      210.33     19.35 o 
  12   3   2        0.94       -7.30      7.30 o 
  13   3   2       89.51      102.84      2.70 o 
  14   3   2        4.12       12.37      8.03 o 
  15   3   2        6.59       -2.26      8.57 o 
  16   3   2       50.43       52.05      3.62 o 
  17   3   2        0.00       -3.31     10.16 o 
   0   4   2      386.95      415.89     11.54 o 
   1   4   2        5.87        0.75      4.08 o 
   2   4   2        2.88        5.09      4.03 o 
   3   4   2      148.50      156.13      5.86 o 
   4   4   2     1140.87     1129.35     35.31 o 
   5   4   2       50.86       61.95     28.33 o 
   6   4   2       98.73      134.61      4.28 o 
   7   4   2      156.25      137.82      3.81 o 
   8   4   2       94.87       90.92      4.43 o 
   9   4   2       35.59       40.96      1.84 o 
  10   4   2       56.49       45.96      1.45 o 
  11   4   2      178.98      183.29      5.25 o 
  12   4   2       63.60       52.48      1.71 o 
  13   4   2      198.61      186.38     11.14 o 
  14   4   2       42.90       46.71      1.90 o 
  15   4   2       17.21       18.12      8.22 o 
  16   4   2        3.50       -6.00      9.24 o 
  17   4   2       28.26       27.39     10.53 o 
   0   5   2      107.28      118.09      6.56 o 
   1   5   2      298.70      292.85     11.85 o 
   2   5   2      197.63      159.76     10.05 o 
   3   5   2      607.69      587.35     13.13 o 
   4   5   2      156.02      194.85      5.23 o 
   6   5   2      221.67      218.79      6.49 o 
   7   5   2        5.29       12.01      5.19 o 
   8   5   2       53.01       61.17      1.84 o 
   9   5   2       54.75       56.93      1.83 o 
  10   5   2        3.90        6.60      6.53 o 
  11   5   2      130.48      119.09      4.34 o 
  12   5   2       32.05       31.43      1.67 o 
  13   5   2       16.66       25.61      8.12 o 
  14   5   2        9.64       10.46      3.81 o 
  15   5   2        2.12       -4.03      8.57 o 
  16   5   2       25.70       21.44      2.67 o 
  17   5   2        0.00       -4.74     17.47 o 
   0   6   2     1398.26     1333.25     12.36 o 
   1   6   2       23.35       17.70      1.89 o 
   2   6   2      166.54      155.30      8.09 o 
   3   6   2      174.22      178.48      5.44 o 
   4   6   2        1.68        4.42      6.48 o 
   5   6   2      189.45      173.58      5.86 o 
   6   6   2      489.38      508.88     10.45 o 
   7   6   2        0.08       -4.71      5.77 o 
   8   6   2       78.11       94.55      2.92 o 
   9   6   2        7.21        0.46      8.25 o 
  10   6   2        8.03        5.48      6.50 o 
  11   6   2      148.81      149.84      4.01 o 
  12   6   2       77.75       83.54      3.35 o 
  13   6   2       28.43       29.18      2.37 o 
  14   6   2       20.41       15.13      8.30 o 
  15   6   2        3.35        1.81      8.06 o 
  16   6   2       25.77       28.80      9.49 o 
   0   7   2        1.06        0.51      5.05 o 
   1   7   2      249.84      247.92      6.69 o 
   2   7   2     3529.22     3708.06     21.85 o 
   3   7   2      828.80      936.19     15.16 o 
   4   7   2     2306.15     2359.45     48.71 o 
   5   7   2     1126.90     1185.51     19.19 o 
   6   7   2      572.89      583.54     25.74 o 
   7   7   2      265.60      270.00      8.01 o 
   8   7   2       86.80       81.69      2.47 o 
   9   7   2       17.41       12.75      7.46 o 
  10   7   2      527.36      570.40     13.09 o 
  11   7   2      167.15      163.73      6.65 o 
  12   7   2        7.56       -6.21     12.44 o 
  13   7   2      164.98      187.58      8.35 o 
  14   7   2       49.09       48.42      1.93 o 
  15   7   2        1.59        6.53      8.35 o 
  16   7   2        2.84        2.23      9.10 o 
   0   8   2     1913.03     2059.16     17.01 o 
   2   8   2      670.26      730.58     11.70 o 
   3   8   2      441.25      388.51     10.05 o 
   4   8   2     1750.24     1698.32     49.85 o 
   5   8   2      171.28      154.60      4.34 o 
   6   8   2      414.64      395.92     10.06 o 
   7   8   2      770.44      687.71     12.66 o 
   8   8   2      426.55      402.46     15.03 o 
   9   8   2       32.42       32.65      2.01 o 
  10   8   2       10.49       17.17      7.13 o 
  11   8   2      174.55      172.88      4.89 o 
  12   8   2        6.96        1.83      7.97 o 
  13   8   2        4.63       -0.87      8.18 o 
  14   8   2        5.15        7.62      8.51 o 
  15   8   2        1.73        3.28      8.52 o 
  16   8   2        0.08       -7.02      9.27 o 
   0   9   2      778.03      803.77     15.49 o 
   1   9   2     1609.49     1600.89     17.49 o 
   2   9   2     1312.38     1301.79     22.57 o 
   3   9   2     1989.65     2075.82     23.87 o 
   4   9   2        7.86       -6.33      6.33 o 
   5   9   2       16.01       18.48      6.15 o 
   6   9   2      174.35      171.19     13.02 o 
   7   9   2       18.19       20.88      3.35 o 
   8   9   2      201.02      202.34     12.03 o 
   9   9   2      159.79      163.63      5.06 o 
  10   9   2       63.91       55.81      1.71 o 
  11   9   2      183.67      193.32      7.18 o 
  12   9   2       13.72       15.44     11.38 o 
  13   9   2       17.23       16.61      8.62 o 
  14   9   2       17.46       25.22      8.67 o 
  15   9   2        3.12       12.04     10.53 o 
   0  10   2      344.85      349.05      9.55 o 
   1  10   2      173.83      137.97      5.55 o 
   2  10   2      108.24       79.58      2.18 o 
   3  10   2      131.77      148.37      4.72 o 
   4  10   2      898.95      804.46     13.09 o 
   5  10   2      352.06      354.11      9.77 o 
   6  10   2      773.06      713.67     13.40 o 
   7  10   2        0.36        3.65      6.25 o 
   8  10   2      113.18      122.81      4.83 o 
   9  10   2       58.57       55.55     11.59 o 
  10  10   2       76.36       80.21      4.05 o 
  11  10   2       12.10        4.75      7.88 o 
  12  10   2        9.16        5.80      8.34 o 
  13  10   2        2.41        3.94     10.00 o 
  14  10   2        4.81       11.39     17.55 o 
  15  10   2       20.81       34.52      9.89 o 
   0  11   2      270.07      272.58     14.14 o 
   1  11   2      211.47      192.59      5.60 o 
   2  11   2       80.58       80.09      2.35 o 
   3  11   2      265.38      244.89     20.70 o 
   4  11   2      813.51      822.76     25.90 o 
   5  11   2      104.15      105.44      2.88 o 
   6  11   2      192.27      195.52      9.04 o 
   7  11   2       12.30       -4.94     11.43 o 
   8  11   2      171.47      170.73      9.76 o 
   9  11   2       75.95       75.16      4.98 o 
  10  11   2        0.70       -7.01      7.90 o 
  11  11   2        2.06       -4.24     11.06 o 
  12  11   2      137.47      131.36      3.52 o 
  13  11   2       35.20       27.30      9.60 o 
  14  11   2        9.18       15.16     11.53 o 
   0  12   2      608.19      586.97     11.90 o 
   1  12   2       55.24       55.92      1.73 o 
   2  12   2        5.93       -3.93      6.34 o 
   3  12   2       43.72       51.06      8.65 o 
   4  12   2       46.36       49.07      1.70 o 
   5  12   2      258.48      253.84     16.72 o 
   6  12   2      179.02      169.96      5.62 o 
   7  12   2       52.40       58.61      2.21 o 
   8  12   2      109.99      103.18      3.79 o 
   9  12   2       41.86       42.03      5.55 o 
  10  12   2       25.61       33.52      2.42 o 
  11  12   2       89.36       87.00      2.74 o 
  12  12   2       12.63       19.81      8.71 o 
  13  12   2       10.76       10.10     11.15 o 
  14  12   2        2.70        4.12      9.84 o 
   0  13   2       10.14        2.91      6.83 o 
   1  13   2      110.67      122.06      3.73 o 
   2  13   2      568.79      566.40     12.66 o 
   3  13   2       22.40       19.77      2.14 o 
   4  13   2      182.34      171.91     13.21 o 
   5  13   2        0.30        4.67      6.88 o 
   6  13   2       68.58       71.10      4.15 o 
   7  13   2       15.58        9.92      7.52 o 
   8  13   2       95.71       88.97      2.69 o 
   9  13   2       11.18        9.07      8.45 o 
  10  13   2      141.46      150.31      4.34 o 
  11  13   2       86.10       80.63      3.30 o 
  12  13   2        2.50        8.33      8.81 o 
  13  13   2        9.21       -0.61      9.91 o 
   0  14   2      149.36      134.50      4.03 o 
   1  14   2       16.78        9.47      9.56 o 
   2  14   2        3.17       -7.31      7.31 o 
   3  14   2       89.62       95.94      2.64 o 
   4  14   2      615.02      621.67     32.75 o 
   5  14   2      113.26      113.91      3.06 o 
   6  14   2       57.78       59.80      1.75 o 
   7  14   2       13.35        8.27      8.12 o 
   8  14   2      105.58       97.79      3.21 o 
   9  14   2        0.23      -10.05     10.05 o 
  10  14   2        2.09        1.34      8.65 o 
  11  14   2        0.35       -7.51     12.97 o 
  12  14   2       29.21       26.86      6.23 o 
  13  14   2       11.81       20.12     11.26 o 
   0  15   2      234.85      261.01      6.99 o 
   1  15   2       35.84       33.81      1.57 o 
   2  15   2       11.46       10.82      6.46 o 
   3  15   2        7.87       -3.74      7.56 o 
   4  15   2       83.93       74.54      2.54 o 
   5  15   2       38.20       41.95      2.86 o 
   6  15   2       52.15       46.35      2.65 o 
   7  15   2        1.67        1.46      7.73 o 
   8  15   2       13.39        6.56      8.32 o 
   9  15   2        0.86       13.57      7.71 o 
  10  15   2       63.74       68.53      2.14 o 
  11  15   2        3.06       -5.76      9.41 o 
  12  15   2       46.84       49.03      6.49 o 
   0  16   2       40.69       47.28      1.66 o 
   1  16   2        0.26       -0.79      7.05 o 
   2  16   2       25.94       18.03      7.50 o 
   3  16   2        0.17       -7.31      7.31 o 
   4  16   2        0.51        1.13     14.01 o 
   5  16   2        1.12       -6.21      7.63 o 
   6  16   2        2.72       -5.20      8.44 o 
   7  16   2        0.13       -3.98      7.55 o 
   8  16   2        0.47        3.95      7.77 o 
   9  16   2        0.00       -6.38      8.30 o 
  10  16   2       11.88       -9.15      9.56 o 
  11  16   2        4.27       20.18      9.04 o 
   0  17   2        4.05        1.89      9.07 o 
   1  17   2        2.61       -0.20      7.73 o 
   2  17   2       30.20       28.22      2.30 o 
   3  17   2       32.37       30.54      1.78 o 
   4  17   2        7.01       10.95      7.48 o 
   5  17   2       16.17       16.55     12.10 o 
   6  17   2        0.15        6.21      7.71 o 
   7  17   2        1.10       -1.12      8.30 o 
   8  17   2       26.29       18.40      8.54 o 
   9  17   2        2.77       -0.48     12.00 o 
  10  17   2        6.51        4.72      8.85 o 
   0  18   2        8.09       -1.39      8.27 o 
   1  18   2       18.10       17.45      2.34 o 
   2  18   2        6.99        1.75      7.68 o 
   3  18   2       57.63       61.09      2.42 o 
   4  18   2        0.73       12.46      7.50 o 
   5  18   2        0.19        4.25      8.36 o 
   6  18   2        3.60       11.02      8.23 o 
   7  18   2        6.36       11.39     17.04 o 
   8  18   2        1.13       -9.07      9.07 o 
   9  18   2        2.10        0.45      8.86 o 
   0  19   2        3.54       -8.18      8.18 o 
   1  19   2        2.97        5.35      7.85 o 
   2  19   2        0.07        2.74      7.87 o 
   3  19   2       15.49       10.32      8.40 o 
   4  19   2        6.79       10.50      8.55 o 
   5  19   2       31.73       35.64      1.90 o 
   6  19   2       19.41       17.13      5.96 o 
   7  19   2       12.60       17.14      9.02 o 
   0  20   2       66.11       66.05      3.09 o 
   1  20   2        0.06       -8.56      8.56 o 
   2  20   2       12.49       16.98      9.19 o 
   3  20   2        0.04        3.26      8.26 o 
   4  20   2        2.76        0.59     10.81 o 
   5  20   2        1.55       10.73      9.28 o 
   6  20   2       33.06       18.10     17.53 o 
   0  21   2       10.96        4.36      9.64 o 
   1  21   2        6.69       24.79      8.93 o 
   2  21   2        3.75       14.97     11.49 o 
   3  21   2       18.48       25.73      5.19 o 
   1   1   3       14.46       16.70      1.36 o 
   2   1   3      602.08      709.08     13.67 o 
   3   1   3      197.28      238.58      9.67 o 
   4   1   3     4078.89     4594.36     34.26 o 
   5   1   3      992.23     1059.17     18.69 o 
   6   1   3      153.73      132.27      5.80 o 
   7   1   3      734.22      641.91     16.74 o 
   8   1   3      634.88      685.03     17.44 o 
   9   1   3      307.63      282.08     11.11 o 
  10   1   3      301.74      309.45     12.78 o 
  11   1   3       15.84       -3.18     12.27 o 
  12   1   3      181.10      185.44      8.18 o 
  13   1   3       28.44        0.61     12.95 o 
  14   1   3       30.80       17.30     12.65 o 
  15   1   3        0.72       -3.48     12.80 o 
  16   1   3        8.19       19.04     12.84 o 
   1   2   3       13.10       11.21      6.78 o 
   2   2   3     1410.64     1636.14     19.36 o 
   3   2   3       84.07       90.55      3.94 o 
   4   2   3     1747.68     1977.56     23.68 o 
   5   2   3       44.86       52.42      2.12 o 
   6   2   3     3191.48     3521.74     32.78 o 
   7   2   3      379.99      334.23     13.97 o 
   8   2   3      144.51      145.17      6.78 o 
   9   2   3      133.62      137.57      6.52 o 
  10   2   3      111.25      117.66      4.58 o 
  11   2   3      554.83      521.71     19.78 o 
  12   2   3     1256.94     1250.56     28.63 o 
  13   2   3      105.56       94.81      5.27 o 
  14   2   3        0.62        4.66     11.36 o 
  15   2   3      131.17      146.25      5.34 o 
  16   2   3        0.06       -3.26     13.52 o 
   1   3   3        0.30        6.06      6.10 o 
   2   3   3       26.50       18.78      7.08 o 
   3   3   3      420.26      427.75     12.92 o 
   4   3   3     1609.92     1885.83     23.49 o 
   5   3   3      551.43      485.51     15.39 o 
   6   3   3        3.35       20.79      8.82 o 
   7   3   3        0.76        3.71      8.10 o 
   8   3   3      421.44      407.06     14.91 o 
   9   3   3      665.61      712.00     18.84 o 
  10   3   3      115.14      123.12      5.11 o 
  11   3   3      336.36      334.27     12.93 o 
  12   3   3      255.76      248.91     10.76 o 
  13   3   3        4.94       -3.67     12.27 o 
  14   3   3       10.77       -5.83     12.49 o 
  15   3   3        7.09        7.46     12.46 o 
  16   3   3        0.08        9.96     13.40 o 
   1   4   3       13.49        4.05      6.82 o 
   2   4   3       19.34       10.34      7.42 o 
   3   4   3       31.60        7.76      9.81 o 
   4   4   3     2444.63     2852.51     28.66 o 
   5   4   3        3.70       -9.24      9.24 o 
   6   4   3       59.10       60.11      2.65 o 
   7   4   3       43.84       40.48      1.93 o 
   8   4   3        9.20        6.13      8.94 o 
   9   4   3       66.05       67.42      2.80 o 
  10   4   3      134.89      157.91      6.63 o 
  11   4   3       12.76        6.63     11.55 o 
  12   4   3      106.77      107.50      3.94 o 
  13   4   3       16.25       31.09     11.47 o 
  14   4   3        0.79       -9.35     12.30 o 
  15   4   3        6.67        0.34     12.23 o 
  16   4   3        7.51       14.05     13.86 o 
   1   5   3      133.99      122.57      5.27 o 
   2   5   3     1635.12     1891.33     23.42 o 
   3   5   3      756.52      816.99     17.32 o 
   4   5   3     1533.43     1804.95     24.56 o 
   5   5   3       28.93       36.88      1.86 o 
   6   5   3      136.89      136.57      5.46 o 
   7   5   3       17.35       11.85      9.28 o 
   8   5   3        2.79        2.88      9.24 o 
   9   5   3      104.67       99.63      4.77 o 
  10   5   3      414.64      421.70     17.22 o 
  11   5   3      110.48      105.65      4.13 o 
  12   5   3        7.87       16.02     11.32 o 
  13   5   3        9.37       -2.95     12.19 o 
  14   5   3        0.74       -1.33     11.74 o 
  15   5   3       11.23        7.19     13.18 o 
  16   5   3       30.58       38.70     14.99 o 
   1   6   3      361.20      467.08     13.29 o 
   2   6   3      359.60      422.10     14.20 o 
   3   6   3      823.12      904.05     18.51 o 
   4   6   3      219.80      236.82     10.20 o 
   5   6   3      127.12      116.78      5.72 o 
   6   6   3      118.30      139.31      5.11 o 
   7   6   3       35.70       37.19      1.93 o 
   8   6   3      123.55      135.67      5.80 o 
   9   6   3      467.27      503.43     17.34 o 
  10   6   3      295.27      285.75     12.36 o 
  11   6   3        1.59      -10.11     11.47 o 
  12   6   3        3.60       18.36     11.43 o 
  13   6   3       32.24       33.32      2.76 o 
  14   6   3        2.74        9.96     11.32 o 
  15   6   3        5.24       12.68     12.57 o 
  16   6   3       36.52       41.43      2.99 o 
   1   7   3      106.41      100.75      4.62 o 
   2   7   3        0.87       -5.94      8.63 o 
   3   7   3       25.94       36.62      1.78 o 
   4   7   3      451.94      466.67     15.19 o 
   5   7   3       68.55       70.60      3.37 o 
   6   7   3      133.85      142.05      5.72 o 
   7   7   3        1.07       -2.50      8.82 o 
   8   7   3       32.99       26.39     10.03 o 
   9   7   3       39.09       34.76      2.42 o 
  10   7   3       62.00       64.95      2.50 o 
  11   7   3        5.89        4.88     11.17 o 
  12   7   3       93.04      104.50      3.64 o 
  13   7   3        8.05       27.26     12.00 o 
  14   7   3        0.81       16.62     11.43 o 
  15   7   3        2.47       -0.08     13.78 o 
   1   8   3      122.94      122.96      4.96 o 
   2   8   3      308.86      330.61     13.20 o 
   3   8   3      194.27      162.13      7.01 o 
   4   8   3        1.94        1.33      8.18 o 
   5   8   3       17.56       18.33      1.78 o 
   6   8   3      150.89      141.57      7.09 o 
   7   8   3        2.28       12.04      9.16 o 
   8   8   3       40.38       43.36      2.12 o 
   9   8   3       36.69       37.45      2.27 o 
  10   8   3        0.01       -0.23     10.94 o 
  11   8   3       12.35       16.47      2.39 o 
  12   8   3       96.90       90.60      3.37 o 
  13   8   3        0.91       -5.11     12.42 o 
  14   8   3        3.11       -9.24     12.87 o 
  15   8   3        0.09      -13.29     13.29 o 
   1   9   3        0.06       -8.14      8.14 o 
   2   9   3       26.86       25.18      1.78 o 
   3   9   3      283.80      293.95     12.55 o 
   4   9   3        7.33        5.94      8.48 o 
   5   9   3       31.55       15.87      9.85 o 
   6   9   3       19.17       25.67      9.84 o 
   7   9   3       29.36       21.85     10.49 o 
   8   9   3      116.45      101.60      5.76 o 
   9   9   3       33.96       32.53      2.35 o 
  10   9   3      225.94      244.71     10.27 o 
  11   9   3       13.87        5.34     12.23 o 
  12   9   3        0.01       13.33     11.32 o 
  13   9   3        9.46       -7.57     12.72 o 
  14   9   3       12.34        9.20     13.40 o 
  15   9   3        0.26        0.19     12.99 o 
   1  10   3       15.53       12.95      8.22 o 
   2  10   3       52.37       59.65      2.54 o 
   3  10   3      273.51      249.27     10.88 o 
   4  10   3       42.86       44.38      2.01 o 
   5  10   3      309.60      333.29     14.14 o 
   6  10   3        7.02       10.98      9.24 o 
   7  10   3       76.81       83.82      2.92 o 
   8  10   3      104.40      115.34      4.43 o 
   9  10   3      215.82      213.97     10.23 o 
  10  10   3       26.67       21.85     11.81 o 
  11  10   3       27.29       17.99     12.31 o 
  12  10   3        1.58        5.83     11.13 o 
  13  10   3        5.39        6.25     12.00 o 
  14  10   3        1.32      -11.70     13.44 o 
   1  11   3      121.39      126.42      5.11 o 
   2  11   3      148.93      148.08      5.34 o 
   3  11   3       75.05       90.22      3.86 o 
   4  11   3      145.60      160.01      5.12 o 
   5  11   3      221.26      232.30      9.51 o 
   6  11   3       15.74        9.77     10.34 o 
   7  11   3        0.08        5.68      9.88 o 
   8  11   3        5.72       10.87     10.00 o 
   9  11   3       15.40        0.19     11.43 o 
  10  11   3       47.01       50.02      2.58 o 
  11  11   3      114.63      101.13      4.51 o 
  12  11   3       13.32       29.38     12.04 o 
  13  11   3        1.90       -4.39     13.59 o 
  14  11   3        2.65      -13.86     13.86 o 
   1  12   3      273.59      290.72     10.88 o 
   2  12   3       60.80       69.99      3.14 o 
   3  12   3      246.21      254.13      9.93 o 
   4  12   3      414.00      420.87     16.50 o 
   5  12   3       58.31       65.56      3.07 o 
   6  12   3       40.44       34.38      2.35 o 
   7  12   3       14.82       15.79      2.12 o 
   8  12   3        5.54       12.04     10.79 o 
   9  12   3        3.82       13.67     11.21 o 
  10  12   3        0.01       -4.92     11.59 o 
  11  12   3        1.68       16.13     11.28 o 
  12  12   3       11.80        2.99     13.33 o 
  13  12   3       10.96       24.72     13.02 o 
   1  13   3       44.11       45.71      2.42 o 
   2  13   3      789.47      751.70     21.59 o 
   3  13   3      177.56      160.17      7.46 o 
   4  13   3        6.87       13.90     10.18 o 
   5  13   3       88.92       81.59      2.73 o 
   6  13   3      153.92      150.22      7.08 o 
   7  13   3        6.97        3.94     10.94 o 
   8  13   3       28.14        8.22     11.74 o 
   9  13   3       36.12       33.78     12.65 o 
  10  13   3       64.26       72.07      2.84 o 
  11  13   3        3.46       17.49     12.00 o 
  12  13   3        2.79        4.51     11.93 o 
  13  13   3        2.24      -10.94     13.86 o 
   1  14   3       34.22       27.53     11.55 o 
   2  14   3      420.91      384.83     16.50 o 
   3  14   3       77.86       76.96      2.61 o 
   4  14   3       96.56      104.50      4.17 o 
   5  14   3       30.61       29.38      2.39 o 
   6  14   3       10.84       -2.65     11.96 o 
   7  14   3       35.92       36.77      2.50 o 
   8  14   3        6.56        5.76      2.46 o 
   9  14   3       17.59       21.77     11.78 o 
  10  14   3       12.28        3.90     12.23 o 
  11  14   3        2.81       10.53     13.48 o 
  12  14   3       35.66       42.71      3.03 o 
   1  15   3      228.84      219.62      8.03 o 
   2  15   3      145.25      134.15      5.49 o 
   3  15   3      171.96      184.67      7.24 o 
   4  15   3        6.59        3.79     12.19 o 
   5  15   3      361.10      336.29     14.60 o 
   6  15   3       92.71       94.57      3.07 o 
   7  15   3       18.80        4.32     11.93 o 
   8  15   3        5.75       16.58     10.94 o 
   9  15   3        1.92       -9.16     12.12 o 
  10  15   3        5.39       25.71     12.12 o 
  11  15   3        0.61       -5.49     13.59 o 
   1  16   3       44.86       48.93      2.58 o 
   2  16   3      153.93      148.81      6.63 o 
   3  16   3       65.43       67.30      3.60 o 
   4  16   3        0.37        2.50     11.28 o 
   5  16   3        1.85        1.74     12.46 o 
   6  16   3        4.39       -1.25     11.74 o 
   7  16   3        4.71       -5.15     12.72 o 
   8  16   3        0.15       -8.63     12.08 o 
   9  16   3        4.03       -2.54     13.59 o 
  10  16   3        1.21       -0.23     13.67 o 
   1  17   3       21.55       27.07     11.40 o 
   2  17   3      120.09      113.68      5.87 o 
   3  17   3      190.44      198.88      8.22 o 
   4  17   3       19.82       27.19     12.12 o 
   5  17   3       52.31       54.15      2.76 o 
   6  17   3       55.47       53.70      2.84 o 
   7  17   3        0.35       15.26     11.32 o 
   8  17   3        2.83       17.08     11.81 o 
   9  17   3       14.69       24.46     12.68 o 
   1  18   3        0.04      -11.09     11.59 o 
   2  18   3        6.87       -0.08     12.49 o 
   3  18   3        0.65       -3.03     12.49 o 
   4  18   3       32.17       31.05     14.05 o 
   5  18   3        3.94      -13.59     13.59 o 
   6  18   3       13.36       13.18     14.24 o 
   7  18   3        0.00        9.16     12.38 o 
   8  18   3        4.75       26.73     12.57 o 
   1  19   3        0.30       -6.47     11.96 o 
   2  19   3        7.25       14.61     13.40 o 
   3  19   3       68.64       77.75      3.33 o 
   4  19   3        2.23       -2.69      2.76 o 
   5  19   3       66.79       65.17      3.64 o 
   6  19   3        1.58      -13.52     13.52 o 
   1  20   3        0.05      -12.68     12.95 o 
   2  20   3       23.94       31.43     14.92 o 
   3  20   3       45.85       22.76     15.75 o 
   4  20   3       24.75       25.63      2.95 o 
   0   0   4       94.67      104.57      4.81 o 
   1   0   4      389.55      418.96     14.39 o 
   2   0   4      608.41      675.96     16.69 o 
   3   0   4     2083.74     2465.61     28.26 o 
   4   0   4        4.59       23.21      8.97 o 
   5   0   4      567.26      654.77     17.21 o 
   6   0   4        1.15       21.69      8.41 o 
   7   0   4       45.17       47.94      2.08 o 
   8   0   4      129.78      119.23      5.27 o 
   9   0   4     2763.32     2759.30     37.41 o 
  10   0   4      184.32      189.43      7.24 o 
  11   0   4      375.58      393.53     15.93 o 
  12   0   4      335.55      363.56     15.20 o 
  13   0   4        1.79       -5.22     12.19 o 
  14   0   4        2.35        4.77     13.37 o 
  15   0   4        5.49        2.23     12.80 o 
  16   0   4        3.93        8.48     14.12 o 
   0   1   4      249.85      285.38     12.02 o 
   1   1   4      118.12      108.00      5.04 o 
   2   1   4      408.96      488.58     15.45 o 
   3   1   4       36.75       33.82      1.97 o 
   5   1   4       13.87       -7.84      9.47 o 
   6   1   4      964.25      957.79     20.18 o 
   7   1   4      671.74      699.93     18.54 o 
   8   1   4        9.89       12.12     10.72 o 
   9   1   4      119.23      126.30      4.66 o 
  10   1   4     1794.64     1751.74     31.87 o 
  11   1   4       64.09       59.31      2.84 o 
  12   1   4       12.65        7.12     11.70 o 
  13   1   4        0.53       -3.07     12.38 o 
  14   1   4       56.42       50.37      2.80 o 
  15   1   4       15.39       10.64     14.16 o 
  16   1   4        4.81       30.78     12.91 o 
   0   2   4       28.32       13.18     10.15 o 
   1   2   4       44.76       19.77     10.19 o 
   2   2   4        6.16       -2.46      8.94 o 
   3   2   4      101.68      111.24      4.62 o 
   4   2   4       17.63       18.59      9.05 o 
   5   2   4      288.88      288.93     12.40 o 
   6   2   4        9.19       14.12      8.63 o 
   7   2   4       11.21        6.55      9.96 o 
   8   2   4       24.66       26.70     10.26 o 
   9   2   4      183.14      190.99      9.02 o 
  10   2   4       52.94       58.43      3.60 o 
  11   2   4       17.02       28.51     11.55 o 
  12   2   4        7.68       -2.57     12.53 o 
  13   2   4       68.69       66.69      2.84 o 
  14   2   4        2.26       -0.04     12.76 o 
  15   2   4        3.42       30.37     13.37 o 
  16   2   4        0.78      -10.03     14.88 o 
   0   3   4     1217.60     1250.22     20.81 o 
   1   3   4      254.78      225.67      9.33 o 
   2   3   4       12.63       14.92      8.67 o 
   3   3   4      595.16      654.15     16.69 o 
   5   3   4       10.54       -1.02      9.28 o 
   6   3   4      165.43      175.73      6.86 o 
   7   3   4       95.12      104.28      4.66 o 
   8   3   4        8.71       -2.04     10.22 o 
   9   3   4       30.30       24.76      2.42 o 
  10   3   4      204.88      189.41      7.73 o 
  11   3   4       73.87       78.28      3.94 o 
  12   3   4       23.36       27.94      2.57 o 
  13   3   4        3.02      -12.80     12.80 o 
  14   3   4        1.07       11.36     11.85 o 
  15   3   4        0.26       -4.66     12.95 o 
   0   4   4       87.74       97.63      4.21 o 
   1   4   4     1042.46     1164.11     20.13 o 
   2   4   4       70.67       78.75      2.88 o 
   3   4   4       62.80       89.62      3.90 o 
   4   4   4        0.32       12.68      8.41 o 
   5   4   4      888.35     1019.19     21.20 o 
   6   4   4       52.94       64.04      2.08 o 
   7   4   4        3.33       11.40      9.20 o 
   8   4   4      178.13      169.73      7.12 o 
   9   4   4      564.18      582.19     19.66 o 
  10   4   4        1.35       -2.04     11.89 o 
  11   4   4      322.39      329.09     14.22 o 
  12   4   4       79.84       99.80      5.11 o 
  13   4   4       28.31       28.85      2.65 o 
  14   4   4        3.03      -13.55     13.55 o 
  15   4   4        0.02      -12.83     14.01 o 
   0   5   4       11.75       12.50      8.63 o 
   1   5   4       81.57      100.88      4.62 o 
   2   5   4      197.95      212.13      9.06 o 
   3   5   4        0.08       -9.05      9.05 o 
   4   5   4        1.05       -8.90      8.90 o 
   5   5   4      127.94      116.55      5.00 o 
   6   5   4      165.00      180.15      7.62 o 
   7   5   4      120.77      127.48      5.15 o 
   8   5   4      146.55      161.67      7.16 o 
   9   5   4      131.42      127.90      4.96 o 
  10   5   4      327.24      305.41     13.92 o 
  11   5   4       34.95       16.85     13.37 o 
  12   5   4        4.66      -11.74     12.80 o 
  13   5   4        1.80       23.85     11.17 o 
  14   5   4        2.34      -13.33     13.33 o 
  15   5   4       10.98       26.50     14.01 o 
   0   6   4      164.09      163.84      7.05 o 
   1   6   4      273.14      311.02     13.12 o 
   2   6   4       20.17       18.52      1.82 o 
   3   6   4      249.75      289.57     11.94 o 
   4   6   4        5.86        2.08      8.78 o 
   5   6   4       10.37        0.80      9.16 o 
   6   6   4        0.08       11.06      8.94 o 
   7   6   4        7.84        1.48      9.69 o 
   8   6   4       78.45       98.10      3.64 o 
   9   6   4        6.99        3.37     10.87 o 
  10   6   4       35.37       29.16     12.69 o 
  11   6   4       33.83       25.64     13.14 o 
  12   6   4        1.41       -1.67     11.74 o 
  13   6   4       17.79        6.44     13.21 o 
  14   6   4        3.44       16.09     13.90 o 
  15   6   4        3.36       16.32     13.82 o 
   0   7   4       82.52       81.93      3.41 o 
   1   7   4       61.45       56.77      3.22 o 
   2   7   4       29.83       31.32      1.86 o 
   3   7   4      247.79      275.33     11.98 o 
   4   7   4      150.18      159.72      6.33 o 
   5   7   4       57.55       64.72      2.12 o 
   6   7   4       31.87       23.82     10.41 o 
   7   7   4       16.02       17.42     10.11 o 
   8   7   4       75.36       81.62      3.22 o 
   9   7   4       60.43       65.93      2.54 o 
  10   7   4      352.61      348.28     16.42 o 
  11   7   4       29.56       34.27     12.76 o 
  12   7   4      131.35      116.03      6.36 o 
  13   7   4        1.64      -13.44     13.44 o 
  14   7   4       60.76       60.17      3.07 o 
  15   7   4        3.09       -3.45     14.73 o 
   0   8   4      273.74      296.19     12.06 o 
   1   8   4       16.48       10.68      7.69 o 
   2   8   4       76.26       70.38      3.26 o 
   3   8   4       16.19       16.96      9.09 o 
   4   8   4       64.44       75.71      3.03 o 
   5   8   4      114.00      109.33      3.49 o 
   6   8   4      105.36      107.43      4.81 o 
   7   8   4        0.35        8.37      9.58 o 
   8   8   4       48.62       56.24      3.07 o 
   9   8   4       40.20       48.17      2.54 o 
  10   8   4      106.49      108.75      4.66 o 
  11   8   4      137.41      127.21      5.23 o 
  12   8   4        4.01       11.06     11.51 o 
  13   8   4       13.04        2.39     13.33 o 
  14   8   4        0.45        6.85     13.44 o 
   0   9   4       10.11       -3.67      9.54 o 
   1   9   4       23.90       12.50      9.69 o 
   2   9   4       55.26       51.81      2.05 o 
   3   9   4      112.87      129.14      5.23 o 
   4   9   4       12.32       -4.16      9.73 o 
   5   9   4      142.46      144.20      5.87 o 
   6   9   4        0.19       -3.48     10.00 o 
   7   9   4        0.02       10.83      9.62 o 
   8   9   4       10.96       13.78     10.41 o 
   9   9   4        5.32       -1.17     11.78 o 
  10   9   4        0.93       -2.99     11.77 o 
  11   9   4       15.79       18.02      2.61 o 
  12   9   4       11.50       25.37     11.78 o 
  13   9   4        5.69       -2.80     12.68 o 
  14   9   4        0.04       11.62     13.48 o 
   0  10   4      119.20      108.92      5.23 o 
   1  10   4      103.10      116.83      5.72 o 
   2  10   4       99.11      104.21      3.94 o 
   3  10   4      155.61      144.44      6.74 o 
   4  10   4       16.75        7.88      9.92 o 
   5  10   4       66.27       74.38      3.18 o 
   6  10   4        0.12       -4.13     10.30 o 
   7  10   4        0.61       12.27     10.15 o 
   8  10   4        2.21        1.97     10.83 o 
   9  10   4      105.83       88.48      4.51 o 
  10  10   4        1.22       -6.82     12.30 o 
  11  10   4        4.17       -2.76     12.84 o 
  12  10   4        3.03        1.55     12.38 o 
  13  10   4       14.92        5.87     14.69 o 
   0  11   4      640.30      666.80     19.22 o 
   1  11   4       40.82       42.87      2.23 o 
   2  11   4        0.27       -7.04      9.77 o 
   3  11   4       74.43       68.17      3.71 o 
   4  11   4       67.51       73.13      2.95 o 
   5  11   4        0.29        2.27     10.07 o 
   6  11   4        1.04       14.39      9.54 o 
   7  11   4        1.50        5.49      9.77 o 
   8  11   4       23.97       19.31     12.38 o 
   9  11   4        6.42        5.57     12.80 o 
  10  11   4       25.82        4.54     12.80 o 
  11  11   4        4.52       -2.27     13.40 o 
  12  11   4       10.36       15.37     13.14 o 
  13  11   4        3.56        0.83     12.76 o 
   0  12   4        1.44       -9.73     10.75 o 
   1  12   4       92.25       97.16      3.03 o 
   2  12   4      217.06      218.60      8.38 o 
   3  12   4      451.80      440.62     18.36 o 
   4  12   4      113.46      103.83      4.89 o 
   5  12   4       47.67       66.65      3.22 o 
   6  12   4       22.31       29.08     11.78 o 
   7  12   4       35.20       13.33     12.23 o 
   8  12   4        8.11       14.54     11.17 o 
   9  12   4       25.39       10.56     12.65 o 
  10  12   4       26.80       22.49     12.50 o 
  11  12   4       26.59       28.40      2.76 o 
  12  12   4        0.25       13.86     12.91 o 
   0  13   4      170.67      172.63      5.91 o 
   1  13   4       15.53       18.63     10.68 o 
   2  13   4      324.20      329.18     13.80 o 
   3  13   4       14.06        8.37     12.00 o 
   4  13   4      736.64      755.47     23.17 o 
   5  13   4        4.00       15.86     11.70 o 
   6  13   4       14.45       -9.24     12.53 o 
   7  13   4        4.98       -2.65     11.62 o 
   8  13   4        0.50        4.73     11.43 o 
   9  13   4        0.00       17.23     10.37 o 
  10  13   4        0.01       -4.54     12.27 o 
  11  13   4        3.00      -13.86     13.86 o 
  12  13   4        1.05       23.74     13.21 o 
   0  14   4        0.09       27.07      9.96 o 
   1  14   4       60.84       54.72      2.61 o 
   2  14   4        1.38        1.70     11.62 o 
   3  14   4       81.18       86.62      4.20 o 
   4  14   4        2.00       11.74     11.70 o 
   5  14   4       25.76       31.43     12.68 o 
   6  14   4       16.96        1.40     13.14 o 
   7  14   4       11.01       15.18      2.54 o 
   8  14   4        6.61        1.51     12.00 o 
   9  14   4       35.84       -0.95     14.46 o 
  10  14   4        0.92      -13.40     13.40 o 
  11  14   4       14.31       13.86      2.95 o 
   0  15   4       50.76       57.03      2.73 o 
   1  15   4       87.48       95.97      3.75 o 
   2  15   4       64.62       62.75      3.90 o 
   3  15   4       80.98       85.40      2.92 o 
   4  15   4      162.10      145.56      6.93 o 
   5  15   4        6.36        3.29     12.27 o 
   6  15   4        7.56        2.20     12.38 o 
   7  15   4        0.00        1.36     11.43 o 
   8  15   4       21.74       23.55      2.76 o 
   9  15   4        1.77       13.86     13.67 o 
  10  15   4       15.57       -8.71     14.50 o 
   0  16   4       31.72       16.47     12.87 o 
   1  16   4        3.72        7.38     11.28 o 
   2  16   4       48.60       53.17      2.76 o 
   3  16   4      133.37      129.06      6.93 o 
   4  16   4        4.11       13.37     11.81 o 
   5  16   4       44.23       31.62     14.16 o 
   6  16   4        3.90       10.60     12.84 o 
   7  16   4       13.03        2.46     13.67 o 
   8  16   4        3.16       -5.34     13.25 o 
   9  16   4        4.13       18.89     13.40 o 
   0  17   4       27.30       17.68     12.27 o 
   1  17   4        2.33        1.51     11.93 o 
   2  17   4       64.43       58.85      2.88 o 
   3  17   4        1.63       19.69     11.93 o 
   4  17   4      265.82      251.91     11.10 o 
   5  17   4       40.77       39.65      2.92 o 
   6  17   4       75.83       82.37      4.51 o 
   7  17   4       20.02        3.10     13.90 o 
   8  17   4        0.17       19.04     13.21 o 
   0  18   4       35.43       32.53      2.80 o 
   1  18   4       67.35       78.28      3.45 o 
   2  18   4       16.29       30.21     13.74 o 
   3  18   4       46.99       49.38      2.99 o 
   4  18   4        7.60        1.21     13.86 o 
   5  18   4       39.00       38.09      2.99 o 
   6  18   4       12.72       26.50     14.46 o 
   0  19   4        5.80      -12.27     14.54 o 
   1  19   4        5.13       15.18     12.80 o 
   2  19   4       77.93       83.39      3.41 o 
   3  19   4        0.88       13.40     12.76 o 
   1   1   5       23.97       18.97      9.28 o 
   2   1   5       50.01       51.35      2.08 o 
   3   1   5       12.39        7.53      9.28 o 
   4   1   5      560.51      590.91     17.47 o 
   5   1   5        5.34        1.48     10.45 o 
   6   1   5        0.32       -5.34     10.60 o 
   7   1   5      268.52      224.92     12.09 o 
   8   1   5       97.44       95.42      3.48 o 
   9   1   5       85.20       85.90      4.09 o 
  10   1   5        6.05       18.29     12.34 o 
  11   1   5       56.43       31.24     12.65 o 
  12   1   5       42.48       38.89      2.95 o 
  13   1   5       37.87       17.49     14.54 o 
  14   1   5       45.76       48.74      3.14 o 
   1   2   5       84.14      102.31      3.98 o 
   2   2   5      429.81      496.43     15.52 o 
   3   2   5       66.67       64.96      2.58 o 
   4   2   5        0.02       -6.47     10.22 o 
   5   2   5      146.21      158.83      6.37 o 
   6   2   5      307.39      358.19     13.31 o 
   7   2   5       41.05       42.91      2.42 o 
   8   2   5      189.87      186.02      7.54 o 
   9   2   5        0.12        9.65     10.60 o 
  10   2   5      109.77      112.73      4.28 o 
  11   2   5       20.80       19.20      2.65 o 
  12   2   5      453.52      467.19     18.02 o 
  13   2   5      202.74      213.02      7.73 o 
  14   2   5       49.84       55.25      3.18 o 
   1   3   5        9.77        4.62      9.50 o 
   2   3   5        9.11       13.71      8.97 o 
   3   3   5        8.69       12.76      9.39 o 
   4   3   5        8.28       14.84      9.28 o 
   5   3   5       55.08       52.72      2.35 o 
   6   3   5      186.22      198.58      7.73 o 
   7   3   5       29.09       18.52     11.02 o 
   8   3   5        3.36       -6.51     10.98 o 
   9   3   5       35.97       30.26      2.46 o 
  10   3   5       51.21       53.21      2.69 o 
  11   3   5        3.69       18.51     12.49 o 
  12   3   5        0.88        1.82     12.95 o 
  13   3   5        4.38       -7.23     13.02 o 
  14   3   5        0.04       -5.75     14.16 o 
   1   4   5       48.81       48.21      2.08 o 
   2   4   5      114.98      119.15      4.43 o 
   3   4   5        0.59       -3.86      9.88 o 
   4   4   5      122.05      129.23      5.57 o 
   5   4   5      163.54      171.96      6.97 o 
   6   4   5       56.92       54.46      2.39 o 
   7   4   5       97.85      101.97      3.94 o 
   8   4   5      154.45      132.45      4.36 o 
   9   4   5        2.89        8.63     11.17 o 
  10   4   5        6.18       13.37     12.46 o 
  11   4   5       19.10       22.07     12.80 o 
  12   4   5       32.03       15.30     14.43 o 
  13   4   5       32.41       31.13      2.95 o 
  14   4   5        0.49       -0.76     14.01 o 
   1   5   5      845.59      952.97     21.68 o 
   2   5   5      241.37      245.58     10.31 o 
   3   5   5      114.31      111.45      5.34 o 
   4   5   5      778.11      848.94     21.63 o 
   5   5   5       35.55       20.49     10.91 o 
   6   5   5       31.61       37.19      2.35 o 
   7   5   5        1.74        7.35     11.24 o 
   8   5   5        0.03       -3.90     10.68 o 
   9   5   5      115.02      109.62      3.71 o 
  10   5   5       49.73       52.03      2.73 o 
  11   5   5        3.93        5.49     12.31 o 
  12   5   5       42.16       29.76     13.63 o 
  13   5   5       20.10        9.13     15.37 o 
  14   5   5       49.42       57.98      3.29 o 
   1   6   5      165.34      174.20      9.21 o 
   2   6   5      846.40      921.70     21.75 o 
   3   6   5        0.56       -3.45     10.56 o 
   4   6   5       11.86       11.17      9.84 o 
   5   6   5        8.92       15.68     10.37 o 
   6   6   5       25.40       31.35     11.59 o 
   7   6   5        3.16       -3.71     10.71 o 
   8   6   5      420.47      427.93     17.52 o 
   9   6   5      170.37      160.95      7.58 o 
  10   6   5       24.51       18.18     12.95 o 
  11   6   5       31.86       36.73      2.73 o 
  12   6   5        4.94      -10.41     14.01 o 
  13   6   5       15.30       20.11     13.78 o 
  14   6   5       13.24       33.58     14.99 o 
   1   7   5      188.03      190.21      8.15 o 
   2   7   5      186.91      181.53      6.94 o 
   3   7   5      177.90      185.99      7.12 o 
   4   7   5      105.36      116.26      3.90 o 
   5   7   5       10.92       14.24     11.02 o 
   6   7   5       28.49       20.07     11.47 o 
   7   7   5       13.34      -10.75     12.19 o 
   8   7   5        0.06        5.72     12.23 o 
   9   7   5        9.90       -2.69     12.46 o 
  10   7   5       48.11       47.71      2.84 o 
  11   7   5        0.10      -13.36     13.74 o 
  12   7   5        4.48       -7.91     13.29 o 
  13   7   5       13.03        5.94     14.84 o 
   1   8   5       29.82       12.46     10.94 o 
   2   8   5       34.46       31.58      2.23 o 
   3   8   5      279.26      280.43     10.27 o 
   4   8   5       96.66      115.53      5.61 o 
   5   8   5      141.18      146.73      6.36 o 
   6   8   5      104.50       95.80      5.00 o 
   7   8   5        4.99       -4.96     11.36 o 
   8   8   5       27.24       24.16     12.23 o 
   9   8   5        2.00       12.65     11.93 o 
  10   8   5        0.20       -5.60     12.00 o 
  11   8   5        0.85        8.71     12.68 o 
  12   8   5       70.97       63.32      3.14 o 
  13   8   5        9.42       13.10     14.27 o 
   1   9   5       10.18       10.26     10.45 o 
   2   9   5        0.68       14.69     10.94 o 
   3   9   5      350.70      366.07     16.65 o 
   4   9   5       18.32       15.41      2.31 o 
   5   9   5        1.22       -4.77     10.83 o 
   6   9   5       19.13       15.34     11.59 o 
   7   9   5       13.51        8.71     12.23 o 
   8   9   5       90.67      102.38      2.95 o 
   9   9   5       32.24       35.71     13.86 o 
  10   9   5       95.84       95.48      3.14 o 
  11   9   5       23.91       19.99     13.78 o 
  12   9   5       17.34       24.95      2.99 o 
   1  10   5      956.74      938.38     23.92 o 
   2  10   5       71.92       66.51      3.83 o 
   3  10   5       26.72        6.82     11.78 o 
   4  10   5       65.43       62.87      3.67 o 
   5  10   5       19.55       24.01     11.85 o 
   6  10   5       12.41       19.50     12.31 o 
   7  10   5      145.77      147.33      5.34 o 
   8  10   5      350.28      321.02     13.38 o 
   9  10   5      113.12      122.34      3.37 o 
  10  10   5        0.36        6.93     12.65 o 
  11  10   5        6.13       11.70     13.44 o 
  12  10   5       21.19       20.37      2.99 o 
   1  11   5      334.80      365.90     13.27 o 
   2  11   5      206.69      206.26      8.87 o 
   3  11   5       72.59       66.77      2.65 o 
   4  11   5      101.56      101.02      4.62 o 
   5  11   5        4.98        0.11     11.40 o 
   6  11   5       38.16       48.17      2.65 o 
   7  11   5        2.30       -4.77     11.77 o 
   8  11   5        1.86        5.11     12.80 o 
   9  11   5       27.49        8.82     13.37 o 
  10  11   5       38.14       44.64      2.99 o 
  11  11   5       15.54        2.04     14.73 o 
   1  12   5       15.85       18.70     12.15 o 
   2  12   5      179.27      188.16      8.18 o 
   3  12   5       88.17       78.97      2.88 o 
   4  12   5        6.75        9.39     12.31 o 
   5  12   5        0.41        4.77     11.89 o 
   6  12   5       23.82       27.75     11.55 o 
   7  12   5        7.04        7.08     11.81 o 
   8  12   5        8.71       -4.09     12.80 o 
   9  12   5        5.41       26.28     12.12 o 
  10  12   5        6.54       -1.33     13.86 o 
  11  12   5        7.48        4.66     14.80 o 
   1  13   5      426.61      391.52     15.63 o 
   2  13   5      104.94      112.00      4.85 o 
   3  13   5      120.40      113.64      5.30 o 
   4  13   5       29.43       33.40      2.65 o 
   5  13   5       39.84       29.54     12.69 o 
   6  13   5        2.39       -9.09     12.08 o 
   7  13   5        0.02       -0.64     12.72 o 
   8  13   5       63.73       75.44      3.03 o 
   9  13   5        0.06      -11.36     13.93 o 
  10  13   5       65.31       71.27      3.79 o 
   1  14   5      189.53      189.49      8.68 o 
   2  14   5       20.14       12.76     13.10 o 
   3  14   5        3.12       -4.39     12.19 o 
   4  14   5       53.76       54.99      2.84 o 
   5  14   5       13.23       15.98     12.42 o 
   6  14   5        3.26      -13.40     13.40 o 
   7  14   5       20.98       21.96     13.44 o 
   8  14   5       10.33        9.47     13.93 o 
   9  14   5        0.61      -14.54     14.54 o 
   1  15   5       42.08       35.78     13.14 o 
   2  15   5       26.65        8.14     13.21 o 
   3  15   5        0.08      -12.72     12.72 o 
   4  15   5        0.20        7.35     11.85 o 
   5  15   5       11.68       -5.53     13.10 o 
   6  15   5       49.89       41.39     15.34 o 
   7  15   5        5.33       29.19     13.29 o 
   8  15   5        1.29      -14.43     14.43 o 
   1  16   5        6.43       -7.95     12.53 o 
   2  16   5       57.26       54.57      2.84 o 
   3  16   5       10.16       -8.56     13.44 o 
   4  16   5        2.66       -1.36     13.29 o 
   5  16   5       15.48       23.17     13.10 o 
   6  16   5        4.17        5.60     13.55 o 
   7  16   5       30.35       24.76     14.84 o 
   1  17   5       16.45       11.17     13.40 o 
   2  17   5        0.07        0.23     12.57 o 
   3  17   5        0.65       18.32     13.06 o 
   4  17   5        1.58       -1.59     13.44 o 
   5  17   5        0.36        9.50     12.87 o 
   1  18   5        4.45        4.24     13.18 o 
   2  18   5        2.89       -2.27     13.90 o 
   0   0   6      198.81      237.20     10.31 o 
   1   0   6       22.30       18.52      2.23 o 
   2   0   6       46.20       42.34      2.39 o 
   3   0   6        3.56      -11.51     11.51 o 
   4   0   6      389.01      377.71     14.98 o 
   5   0   6       71.95       64.95      4.43 o 
   6   0   6      296.92      303.52     11.15 o 
   7   0   6       61.32       60.18      2.76 o 
   8   0   6        0.30       -1.55     12.38 o 
   9   0   6       20.66       15.49     13.10 o 
  10   0   6        0.42       -4.16     12.99 o 
  11   0   6       60.96       52.60      2.99 o 
  12   0   6       58.09       53.89      3.14 o 
  13   0   6        3.27      -10.87     15.26 o 
   0   1   6      367.98      435.62     16.12 o 
   1   1   6        2.63        3.98     10.26 o 
   2   1   6       33.32       28.63     11.74 o 
   3   1   6      176.75      170.06      6.90 o 
   4   1   6       67.38       74.27      2.61 o 
   5   1   6        1.38      -10.53     11.81 o 
   6   1   6       86.36       83.14      4.09 o 
   7   1   6      424.11      422.20     17.22 o 
   8   1   6      115.16      102.16      5.57 o 
   9   1   6       46.71       32.72     13.25 o 
  10   1   6       19.69       13.29     12.61 o 
  11   1   6       10.00        7.00     13.02 o 
  12   1   6        3.30       -1.14     14.08 o 
  13   1   6       17.36        2.95     15.71 o 
   0   2   6      261.61      249.86     10.35 o 
   1   2   6        3.05      -10.71     10.71 o 
   2   2   6      190.16      184.21      8.83 o 
   3   2   6       46.94       52.94      2.54 o 
   4   2   6       13.58       20.29     11.32 o 
   5   2   6        6.08       22.98     11.17 o 
   6   2   6        0.87        5.72     11.09 o 
   7   2   6        2.88        3.86     12.46 o 
   8   2   6       10.25       14.69     12.08 o 
   9   2   6        3.91       18.33     11.70 o 
  10   2   6        8.14        6.06     12.23 o 
  11   2   6        1.62       13.37     12.76 o 
  12   2   6        3.35       -6.25     13.55 o 
  13   2   6        3.59       -1.17     15.11 o 
   0   3   6      294.75      298.28     12.74 o 
   1   3   6      303.34      272.88     10.92 o 
   2   3   6      332.55      273.87     11.72 o 
   3   3   6       22.98       23.40     11.40 o 
   4   3   6        2.76        2.57     10.98 o 
   5   3   6      221.15      202.08      9.47 o 
   6   3   6        8.35       16.89     11.62 o 
   7   3   6      157.58      164.58      6.71 o 
   8   3   6       16.04       15.07     13.03 o 
   9   3   6       28.20       21.36     12.61 o 
  10   3   6        0.64        1.63     12.19 o 
  11   3   6        2.19       -5.30     13.18 o 
  12   3   6        0.76       20.37     12.99 o 
  13   3   6        0.72       -5.98     14.61 o 
   0   4   6      293.41      289.44     11.91 o 
   1   4   6      118.21      115.58      3.98 o 
   2   4   6        0.27      -12.04     12.04 o 
   3   4   6       28.15       29.50      2.50 o 
   4   4   6      358.92      319.46     13.69 o 
   5   4   6       51.02       36.39     13.25 o 
   6   4   6       16.61       28.40     11.96 o 
   7   4   6       21.88       25.79     12.53 o 
   8   4   6        5.49       15.98     12.00 o 
   9   4   6        2.65        7.04     12.19 o 
  10   4   6        4.27       10.68     12.31 o 
  11   4   6       29.54       25.14     13.25 o 
  12   4   6       31.48       36.77     13.97 o 
  13   4   6        0.88       -6.78     14.69 o 
   0   5   6      434.79      478.36     18.02 o 
   1   5   6       52.58       54.53      2.61 o 
   2   5   6       25.12       25.22     12.42 o 
   3   5   6       87.44       82.34      3.79 o 
   4   5   6        5.30        1.40     11.66 o 
   5   5   6       60.96       62.11      2.80 o 
   6   5   6       87.80       75.49      2.92 o 
   7   5   6       62.53       35.98     14.58 o 
   8   5   6       28.19       25.82      2.69 o 
   9   5   6       15.48       23.32     13.14 o 
  10   5   6        3.44        6.78     12.19 o 
  11   5   6        4.75      -14.54     14.54 o 
  12   5   6        3.86        9.12     14.69 o 
   0   6   6      896.23      860.01     24.14 o 
   1   6   6        0.65       -4.24     11.40 o 
   2   6   6      124.09      115.43      6.10 o 
   3   6   6       17.01       13.90     11.62 o 
   4   6   6        9.01       29.84     11.85 o 
   5   6   6        0.28       16.47     10.22 o 
   6   6   6      111.43       86.59      4.32 o 
   7   6   6       19.93       -1.67     14.35 o 
   8   6   6       84.63       82.57      3.11 o 
   9   6   6       12.86        2.01     13.71 o 
  10   6   6        0.92       -0.61     13.06 o 
  11   6   6        1.21       15.83     12.30 o 
  12   6   6        0.37      -14.88     14.88 o 
   0   7   6       97.23      101.63      4.85 o 
   1   7   6      192.02      184.92      8.98 o 
   2   7   6      171.92      173.73      7.77 o 
   3   7   6       33.60       24.95     12.08 o 
   4   7   6      115.57      113.45      5.64 o 
   5   7   6       38.01       35.63     12.91 o 
   6   7   6        7.86       19.99     12.46 o 
   7   7   6        6.43        3.07     13.18 o 
   8   7   6       12.55       25.90     12.68 o 
   9   7   6        0.02       10.00     13.59 o 
  10   7   6       50.86       40.78     14.58 o 
  11   7   6        0.24       11.40     14.01 o 
  12   7   6        2.06      -15.79     15.79 o 
   0   8   6      404.73      436.55     15.44 o 
   1   8   6       76.22       73.55      3.14 o 
   2   8   6       40.50       41.84      2.54 o 
   3   8   6       82.01       83.51      3.60 o 
   4   8   6        0.28       13.29     11.24 o 
   5   8   6      131.57      115.62      4.74 o 
   6   8   6       71.74       71.12      2.99 o 
   7   8   6      117.98      122.39      4.47 o 
   8   8   6        1.13        8.94     12.15 o 
   9   8   6        5.19       -9.92     13.55 o 
  10   8   6        0.20       11.77     13.71 o 
  11   8   6        3.31       18.59     13.29 o 
   0   9   6      299.70      278.22     12.40 o 
   1   9   6       57.99       52.79      2.65 o 
   2   9   6       92.40       93.78      4.13 o 
   3   9   6        5.60       15.90     11.17 o 
   4   9   6        0.07       -4.88     11.93 o 
   5   9   6       15.93        3.94     12.61 o 
   6   9   6        0.12       -5.07     13.14 o 
   7   9   6        0.33       30.48     11.43 o 
   8   9   6       12.74       15.22     13.21 o 
   9   9   6        6.22       19.42     13.40 o 
  10   9   6        0.39       -2.57     14.12 o 
  11   9   6        0.21       15.60     13.06 o 
   0  10   6       10.66        4.85     12.31 o 
   1  10   6       12.14       23.06     12.57 o 
   2  10   6       53.09       54.23      2.69 o 
   3  10   6       13.99       17.19     12.04 o 
   4  10   6       32.71       34.23      2.69 o 
   5  10   6       87.02       87.64      4.13 o 
   6  10   6      228.56      229.87      9.74 o 
   7  10   6       55.65       60.06      2.99 o 
   8  10   6        0.96       -4.73     13.74 o 
   9  10   6       44.58       46.69      3.82 o 
  10  10   6       21.99        9.28     14.92 o 
   0  11   6       45.27       24.05     13.25 o 
   1  11   6      126.31      126.86      3.90 o 
   2  11   6        0.71       -6.25     12.23 o 
   3  11   6      102.84       98.52      4.43 o 
   4  11   6        7.62       17.98     12.04 o 
   5  11   6        5.03       24.12     12.49 o 
   6  11   6       52.39       60.48      3.14 o 
   7  11   6       16.60       32.49     14.01 o 
   8  11   6        9.73       15.60     14.08 o 
   9  11   6       12.90      -12.00     15.37 o 
   0  12   6        8.01       15.90     12.15 o 
   1  12   6       17.00       23.25     12.76 o 
   2  12   6        0.55       -7.23     12.15 o 
   3  12   6       34.07       34.53      2.80 o 
   4  12   6       55.91       55.25      2.99 o 
   5  12   6        0.09        6.32     12.65 o 
   6  12   6       84.21       93.43      3.86 o 
   7  12   6        1.09       -8.67     14.05 o 
   8  12   6        5.67       17.80     13.21 o 
   9  12   6        0.15        7.84     14.16 o 
   0  13   6        0.81        1.02     12.34 o 
   1  13   6       19.37       17.04     12.00 o 
   2  13   6       27.43       25.67      2.76 o 
   3  13   6        3.64       12.27     12.87 o 
   4  13   6        1.93        9.50     13.06 o 
   5  13   6        2.86      -14.20     14.20 o 
   6  13   6       15.57       -4.35     14.05 o 
   7  13   6       57.38       72.82      3.71 o 
   8  13   6        3.58        1.17     14.31 o 
   0  14   6      190.57      197.17      7.62 o 
   1  14   6       14.50       19.54     11.93 o 
   2  14   6       54.71       38.40     13.82 o 
   3  14   6        3.46       -5.38     14.35 o 
   4  14   6       62.99       62.94      3.48 o 
   5  14   6       53.17       47.11      3.14 o 
   6  14   6       26.07       32.49     15.56 o 
   0  15   6       40.08       39.46      2.99 o 
   1  15   6        2.89       16.13     12.84 o 
   2  15   6        0.05       -2.27     12.80 o 
   3  15   6        5.62       12.57     13.10 o 
   4  15   6        0.20       -1.67     13.29 o 
   5  15   6       12.63       14.54     14.16 o 
   0  16   6       42.18       38.28     14.16 o 
   1  16   6        2.07       -1.59     13.78 o 
   2  16   6       15.35       33.32     14.58 o 
   1   1   7       18.73       19.54     13.90 o 
   2   1   7      480.19      481.25     21.36 o 
   3   1   7       26.34       26.81     14.05 o 
   4   1   7      150.19      154.76      7.84 o 
   5   1   7      200.04      187.34      9.06 o 
   6   1   7       31.15       10.45     14.77 o 
   7   1   7       43.83       39.23      2.95 o 
   8   1   7       22.69       18.48      2.88 o 
   9   1   7        0.39        2.42     13.40 o 
  10   1   7        5.73       -1.21     14.16 o 
  11   1   7       10.93       -9.58     15.86 o 
   1   2   7      964.16      979.25     28.13 o 
   2   2   7      433.14      438.36     18.47 o 
   3   2   7       31.32       24.23     14.65 o 
   4   2   7        3.10        4.66     13.37 o 
   5   2   7       58.07       65.82      3.03 o 
   6   2   7       94.90       93.74      4.05 o 
   7   2   7      159.45      162.83      5.80 o 
   8   2   7        6.17      -10.68     13.78 o 
   9   2   7       32.64        4.43     14.12 o 
  10   2   7       15.16       20.52     15.30 o 
  11   2   7        0.02        0.15     15.33 o 
   1   3   7       62.85       56.58      3.18 o 
   2   3   7       75.02       54.46      3.07 o 
   3   3   7      176.04      145.72      5.80 o 
   4   3   7       47.93       45.97      3.26 o 
   5   3   7      101.45       89.05      3.60 o 
   6   3   7       17.11      -14.24     14.24 o 
   7   3   7        9.76       -0.72     13.78 o 
   8   3   7        0.91        4.92     13.90 o 
   9   3   7        3.70       -6.82     15.11 o 
  10   3   7        0.56       10.41     15.03 o 
  11   3   7        0.16       -7.88     15.37 o 
   1   4   7      385.72      348.39     15.36 o 
   2   4   7        0.50       -3.29     13.25 o 
   3   4   7        1.51       14.24     13.33 o 
   4   4   7       20.66       21.81      2.84 o 
   5   4   7        0.12       12.38     12.57 o 
   6   4   7        6.38       -2.04     12.68 o 
   7   4   7        2.55      -13.06     13.06 o 
   8   4   7        0.31       13.67     13.52 o 
   9   4   7        1.94      -15.33     15.33 o 
  10   4   7        1.23        7.91     14.92 o 
   1   5   7        0.54       -2.50     12.99 o 
   2   5   7        4.04       21.66     12.31 o 
   3   5   7       58.62       59.95      2.95 o 
   4   5   7        1.40       18.21     12.68 o 
   5   5   7       16.35       21.39     12.99 o 
   6   5   7       67.82       60.18      3.07 o 
   7   5   7       61.37       63.09      3.14 o 
   8   5   7       11.62        9.66     13.44 o 
   9   5   7        5.05      -14.24     14.24 o 
  10   5   7        0.00      -14.69     14.69 o 
   1   6   7       95.66      102.49      4.62 o 
   2   6   7       11.30        7.61     12.68 o 
   3   6   7       29.23       27.04     13.75 o 
   4   6   7        0.76       -7.12     13.59 o 
   5   6   7        0.04       14.96     12.34 o 
   6   6   7       16.75       14.65     14.05 o 
   7   6   7      100.66      101.88      3.30 o 
   8   6   7        0.10      -14.16     14.16 o 
   9   6   7        1.09      -12.12     14.46 o 
  10   6   7        2.94      -10.60     15.30 o 
   1   7   7       10.34        3.60     13.25 o 
   2   7   7        0.48       -8.44     12.27 o 
   3   7   7        7.78       11.47     12.38 o 
   4   7   7        8.65       11.93     13.44 o 
   5   7   7        0.04       -6.47     13.74 o 
   6   7   7        2.97       -5.60     13.82 o 
   7   7   7        4.72        3.03     13.52 o 
   8   7   7        9.95       10.30     14.84 o 
   9   7   7        4.13       -7.72     14.96 o 
   1   8   7        2.42        3.29     12.23 o 
   2   8   7        4.24        9.77     11.78 o 
   3   8   7       20.05       28.63     13.06 o 
   4   8   7        4.46       15.90     12.49 o 
   5   8   7        0.49      -13.25     13.25 o 
   6   8   7       16.78       13.37     13.93 o 
   7   8   7        0.24      -12.27     14.27 o 
   8   8   7        6.14       -1.17     14.69 o 
   9   8   7       13.83       31.24     14.05 o 
   1   9   7       40.47       25.60     13.37 o 
   2   9   7        0.18       -5.68     12.61 o 
   3   9   7        8.37        5.91     13.40 o 
   4   9   7        8.49       18.70     12.76 o 
   5   9   7       15.55       17.30     12.91 o 
   6   9   7        0.29      -10.18     14.92 o 
   7   9   7        1.46       10.26     14.31 o 
   8   9   7        1.48       13.63     13.74 o 
   1  10   7        6.45       19.57     11.96 o 
   2  10   7       20.34       29.46     13.21 o 
   3  10   7       15.44       14.96     13.44 o 
   4  10   7       16.64        8.67     14.16 o 
   5  10   7        2.70       11.62     13.21 o 
   6  10   7       19.84       21.96     15.15 o 
   7  10   7       19.16       10.68     15.18 o 
   1  11   7        0.78       11.77     12.19 o 
   2  11   7        1.32        0.53      2.80 o 
   3  11   7       14.01       -3.67     13.97 o 
   4  11   7       17.47       15.83     14.65 o 
   5  11   7        0.85       13.97     13.93 o 
   6  11   7        5.80       22.83     14.08 o 
   1  12   7       20.24        6.97     14.16 o 
   2  12   7        6.95       16.32     13.59 o 
   3  12   7        2.30       28.06     13.71 o 
   4  12   7       45.15       31.54     15.49 o 
   5  12   7       33.32       28.82     15.64 o 
   1  13   7       78.94       81.80      3.45 o 
   2  13   7       49.74       46.99      3.11 o 
   3  13   7       22.69       28.97      3.10 o 
   0   0   8     1150.13     1084.99     30.99 o 
   1   0   8      275.10      284.37     13.00 o 
   2   0   8       26.09       35.21     14.24 o 
   3   0   8      166.03      159.04      6.59 o 
   4   0   8       40.16       17.12     15.30 o 
   5   0   8       28.78       19.50     14.28 o 
   6   0   8        6.98        1.78     15.67 o 
   7   0   8        7.91       14.46     15.71 o 
   8   0   8        3.03       13.90     14.80 o 
   0   1   8      121.98      133.52      4.96 o 
   1   1   8        1.57        5.75     14.88 o 
   2   1   8       81.95       85.55      3.83 o 
   3   1   8        8.70        7.23     13.90 o 
   4   1   8        4.25       33.77     13.71 o 
   5   1   8        0.10        5.83     14.88 o 
   6   1   8        8.68       19.84     13.78 o 
   7   1   8        0.75        8.37     14.43 o 
   8   1   8        0.22       10.68     14.99 o 
   0   2   8        0.35       -4.28     13.63 o 
   1   2   8        4.98       12.12     13.29 o 
   2   2   8        0.42        9.88     15.11 o 
   3   2   8        1.26      -14.35     15.60 o 
   4   2   8        4.05      -14.92     14.92 o 
   5   2   8        0.98       -4.43     14.99 o 
   6   2   8        1.25       -2.31     14.58 o 
   7   2   8        2.54       -3.60     15.18 o 
   8   2   8        9.57       17.45     15.41 o 
   0   3   8       61.36       63.17      3.18 o 
   1   3   8       83.59       58.48      3.75 o 
   2   3   8        1.10       13.40     15.07 o 
   3   3   8       28.55       21.55     14.50 o 
   4   3   8        2.89        0.23     14.12 o 
   5   3   8        2.78       -9.92     15.26 o 
   6   3   8       19.01        3.45     15.07 o 
   7   3   8        2.81       16.13     14.20 o 
   0   4   8      185.44      171.59      6.86 o 
   1   4   8      144.48      130.24      7.50 o 
   2   4   8       57.89       57.33      3.45 o 
   3   4   8       69.76       61.81      3.71 o 
   4   4   8       36.18       42.56     15.98 o 
   5   4   8       17.45       34.27     14.46 o 
   6   4   8        1.57      -15.33     15.33 o 
   7   4   8        0.02      -12.12     15.90 o 
   0   5   8       51.96       36.69     16.43 o 
   1   5   8       48.95       30.71     16.25 o 
   2   5   8       16.82        4.13     15.18 o 
   3   5   8       30.13        8.25     16.66 o 
   4   5   8        1.45       -7.57     15.41 o 
   5   5   8       42.00       52.56      3.29 o 
   6   5   8        0.09       -5.07     14.92 o 
   7   5   8        9.16        6.13     15.33 o 
   0   6   8       54.23       62.10      3.33 o 
   1   6   8        3.75       17.68     13.67 o 
   2   6   8        0.02      -11.24     15.03 o 
   3   6   8        2.64      -15.37     15.37 o 
   4   6   8       41.37       41.46      3.33 o 
   5   6   8        1.74       12.46     15.03 o 
   6   6   8        6.18       27.79     14.65 o 
   0   7   8      212.95      246.33      9.81 o 
   1   7   8        0.00       -5.53     13.97 o 
   2   7   8       56.23       21.47     16.66 o 
   3   7   8        3.78       12.84     14.77 o 
   4   7   8        0.03      -15.07     15.07 o 
   5   7   8        1.16       21.85     15.11 o 
   6   7   8       10.40       33.70     14.96 o 
   0   8   8        0.13        8.86     13.93 o 
   1   8   8        8.86      -12.42     15.33 o 
   2   8   8       31.69       20.52     16.47 o 
   3   8   8        1.53       -0.95     15.67 o 
   4   8   8       67.08       69.26      3.45 o 
   5   8   8        2.11       25.67     15.26 o 
   0   9   8       48.96       54.87      3.22 o 
   1   9   8        3.83       -5.87     14.65 o 
   2   9   8       13.10       14.01     15.30 o 
   3   9   8        1.42       19.84     14.16 o 
   0  10   8       28.14       23.93     16.28 o 
   1  10   8        3.70       24.23     14.73 o 
   1   1   9        0.01      -16.92     16.92 o 
                                                 
